# Supplementary material for: Economic evaluation of caregiver interventions for children with developmental disabilities: A scoping review
Source: PLOS Glob Public Health. 2025 Jun 30;5(6):e0003928. doi: 10.1371/journal.pgph.0003928 (PMC12208474; doi:10.1371/journal.pgph.0003928)
Supplement: S1 Data — (XLSX) [file pgph.0003928.s006.xlsx]

## Sheet: Study characteristics
	Source data						Setting			Study design			Intervention/ comparator				Method										Outcome measures
	Article or dataset	Article/ Project Title	Reference author	Reference year	Journal, Publisher/Series, or Conference	Study objective	Country	Country income level	NDD	Study design	Study population (age group if available)	Sample size	Intervention (description)	Comparator (description)	Intervention delivery channel	Intervention implementation period	Type of economic evaluation	EE Model	EE perspective	Costs included (describe)	Methods to collect cost data	Reported currency year	Reported currency	Reported currency exchange rate (original per 1 USD)	Discounting	Folluw-up/Time horizon-model	Primary outcome	Economic outcomes measure	Valuation of outcomes included (caregiver/child/both	Statistical analysis	Sensitivity analysis	Examination of heterogeneity or sub-groups	Characterizing distributional effects	Approach to engagement with patients and others affected by the study	Impact on other constraints and budget impact	Study results	Additional comments (.e.g. methodological challenges)
	peer-reviewed article	A Cost-effectiveness Analysis of Caring in Chaos—A Volunteer-delivered Parent Training Program in Denmark	Christoffer Scavenius	2020	Journal of Child and Family Studies	Assesses the costeffectiveness of a BPT program in Denmark, Caring in Chaos (CiC), delivered by skilled volunteers (CiC trainers)	Denmark	High income	ADHD	Randomized controlled trial	3 to 9 years	322	CiC is a manual-based program, developed by the Danish ADHD Association in 2011, for parents of children from ages threenine who have either been diagnosed with ADHD or have similar difficulties. It is structured around a schedule of 12 weekly sessions on weekday evenings for small groups of parents. Each session lasts 2.5 h, except the first and the last, which each include an additional hour to…	waitlist control	group programme	12 weeks	Cost effectiveness analysis	Trial based	Program provider	Direct (Financial) monetary costs only. We do not include any opportunity costs (e.g., lost labor income by parents or volunteers) and indirect benefits (e.g., savings in public health, social care, and special education sectors). opportunity costs do not constitute a tangible cost to delivering CiC. We collected three types of costs: First, Non-recurrent initial costs, including costs associated…	empirical	2015	Danish Kroner	7.303	Not reported	Not reported	Parenting competence measure by Parenting Sense of Competence Scale (PSOC) Child functioning measured by Home Situations Questionnaire (HSQ)	per Cohen’s d effect sizes (ES) improvement (in the PSOC and HSQ) ES is the effect of CiC on outcome Y divided by the total sample standard deviation (SD) of that outcome at baseline, i.e., ES = ρ/SD. ES is the typical cross-study measure of effects in systematic reviews of BPT.	Both	OLS regression; four step bootstrap procedure	Not reported	not reported	Not reported	Online questionnaire	Not reported	The initial development costs were $91,916 (671,265 DKK). The setup cost of training the 24 volunteers was, and the cost of running the 12 groups was $67,648 (494,034 DKK). The recurrent cost per treated child, including both the setup and running costs of CiC, is $1,178 (8,601 DKK) per child. Cost effectiveness ratio $1,707 per ES in PSOC and $3,272 per ES in HSQ	However, when the CiC intervention was carried out (in 2013) no measure existed that allowed for the estimation of QALYs to be used in children below the age of seven As no measure that allows the estimation of QALYs in either parents or children is available to us, we instead present the effect of CiC in terms of Cohen’s d effect sizes (ES) to allow for cross-study comparison With data limitatio…
	peer-reviewed article	Effectiveness and cost-effectiveness of a brief school-based group programme for parents of children at risk of ADHD: a cluster randomized trial	K. Sayal	2016	Child: Care, Health & Development	To investigate the effectiveness, cost-effectiveness and acceptability of a group parenting intervention programme (+/_x0001_ a teacher session) for children at risk of ADHD	United Kingdom	High income	ADHD	three arm randomized cluster trial	4 to 8 years	240 parents	1. Parent-only intervention The programme was delivered to groups of parents in three 2-hour sessions over consecutive weeks. The first session focused on strategies to encourage good behaviour (e.g. positive reinforcement, charting and natural consequences); the second session introduced the management of difficult behaviours using a simple counting technique without talking or emotion, time out…	Schools randomised to this arm were not offered either intervention until final outcome measures were collected at 6-months follow-up.	group programme	12 weeks	Cost effectiveness analysis	Trial based	Societal	Intervention costs including training, staff time, overheads and consumables, personnel costs, productivity loss costs Information on service use, time off work and personal costs were recorded using the CSRI	Empirical	Not reported	Sterling Pounds	not converted	None	9 months (inferred)	Primary outcome: Parent- rated ADHD index Secondary outcomes included scores on the other parent-rated sub-scales and all the teacher-rated sub-scales of the Conners’ Rating Scale – Revised	QALYs the EQ-5D-Y and the CHU9D	Both	Intention to treat; Multilevel regresssion model; boot strapping All missingness was imputed under missing at random assumption.	Not reported	not reported	Not reported	Not reported	Not reported	The intervention costs of the parent-only and combined interventions were £90 and £107, respectively. The incremental cost of the parent-only programme was £73, and the incremental cost of the combined programme was £123. The mean incremental benefit, in terms of the parent-rated Conners’ ADHD index, was a two-point improvement for the parent-only and a onepoint improvement for the combined inter…	The measurement of HRQoL in children remains contentious with little consensus on the appropriate descriptive system or valuation perspective. Furthermore, the QALYmaximization approach to resource allocation in health care has been questioned in relation to mental health (Chisholm et al. 1997) and remains an under-studied area. In this sample, CHU9D values were consistently higher than EQ-5D-Y v…
	peer-reviewed article	Estimated Therapy Costs and Downstream Cost Consequences of iBASIS–Video Interaction to Promote Positive Parenting Intervention vs Usual Care Among Children Displaying Early Behavioral Signs of Autism in Australia.	Segal	2023	JAMA Network Open	To estimate the net cost impact of the iBASIS–Video Interaction to Promote Positive Parenting (iBASIS-VIPP) intervention on the Australian government. (1) cost analysis measured by net present value (NPV), (2) costeffectiveness analysis (cost per outcome of ASD incident cases), (3) timing of break-even cost (child age when intervention cost was matched by downstream cost savings), and (4) dollars…	Australia	High income	Autism Spectrum Disorder	Economic evaluation	12 months	103	The iBASIS–Video Interaction to Promote Positive Parenting (iBASIS-VIPP) intervention is one such preemptive approach that seeks to support infant development by using video feedback techniques to increase caregiver awareness of their infant’s social communication and to guide caregiver responses to build infant social engagement and interaction.	Treatment as usual	group programme	6 months	Cost analysis and Cost-effectivness analysis	Decision tree	government (insurer) third-party payer	The intervention cost for delivering iBASIS-VIPP included the following: (1) therapy costs, (2) direct travel costs, (3) therapyrelated administration costs, and (4) training and supervision costs. TAU: group sessions, therapy (occupational, physiotherapy, speech), paediatrician, psychologist Expected downstream support costs funds to eligible participants to access a wide range of disability-rel…	empirical	2023	Australian dollars	0.703	0.03	12 years	incidence of ASD diagnosis differential treatment cost; NPV cost (cost savings)	per lower incident case of diagnosed ASD cost per reduction in an ASD diagnosis	Child	Not reported	Univariate analyses; probabilistic analyses	not reported	Not reported	Not reported	Not reported	The total cost of iBASIS-VIPP delivery (including TAU services) was estimated at A $5477 (US $3850) per child. For the TAU group, the estimated cost was A $346 (US $243) per child. The cost difference was A $5131 (US $3607) per child. the estimated cost per reduction in an ASD diagnosis at age 3 years was A $37 181 (US $26 138). When modeled to age 12 years, NPV cost savings were estimated at A $…	The findings further suggest that preemptive interventions may be a feasible, effective, and efficient new clinical pathway for ASD, reducing disability and the costs of support services. Break-even cost, when disability-related cost savings offset intervention cost, was estimated to occur at age 5.3 years
	peer-reviewed article	A comparison of the clinical effectiveness and cost of specialised individually delivered parent training for preschool attention-deficit/hyperactivity disorder and a generic, group-based programme: A multi-centre, randomised controlled trial of the New Forest Parenting Programme versus Incredible Years.	Sonuga-Barke	2017	European Child & Adolescent Psychiatry	To compare the efficacy and cost of specialised individually delivered parent training (PT) for preschool children with attention-deficit/hyperactivity disorder (ADHD) against generic group-based PT and treatment as usual (TAU).	United Kingdom	High income	Attention-deficit/hyperactivity disorder (ADHD)	A multi-centre three-arm, parallel randomised controlled trial ontrolled trial	2 years 9 months to 4 years 6 months	329 parents	New Forst Parenting Programme (NFPP) 12-week individual, home-delivered ADHD PT programme It is delivered at home on a one-to-one basis and tailored to the parent. It has four main therapeutic elements: (i) Psycho-education about ADHD; (ii) ADHD-tailored strategies to promote proactive parenting/better communication; learning to wait, and cueing the child into a change of task; (iii) play-based e…	Incredible Years (IY) 12-week group-based, PT programme and treatment as usual (TAU) Comprises a series of developmentally based interventions for parents, children and teachers, derived from reinforcement and cognitive social learning principles. In the current trial, we used the 12-session IY Toddler programme. This combined problem-solving, videotape modeling, role play practices, support netw…	individual	12 weeks	Cost analysis (initially planned to do a cost utility analysis)	Trial based	combined societal/NHS perspective	Service-related and non-service-related cost data were collected including: care service use (health clinics, health visitors, GPs, paediatric and mental health services); extra educational provision (school nurses, educational psychologist); social services and parental time off work. Data were collected over a three-month window or ‘since the last CSRI’ (if measures were at T2 and T3). Two adju…	Empirical	Not reported	Sterling Pounds	not converted	Not reported	Not reported	Parent ratings of child’s ADHD symptoms (Swanson, Nolan & Pelham Questionnaire—SNAP-IV) Reduction of parentrated ADHD symptoms	N/A	Child	Not reported	Not reported	not reported	Not reported	Not reported	Not reported	Overall mean total cost was significantly lower for NFPP than IY (£1591 versus £2103) a difference of £512 (95% CI £324 to £700). The difference was almost entirely related to intervention costs (£1081 in NFPP versus £1569 in IY)
	peer-reviewed article	A novel group parenting intervention for emotional and behavioral difficulties in young autistic children: Autism Spectrum Treatment and Resilience (ASTAR): A randomized controlled trial.	Charman	2021	Journal of the American Academy of Child & Adolescent Psychiatry	To evaluate the feasibility and preliminary efficacy and cost-effectiveness of a novel, groupbased BPI for young autistic children (Predictive Parenting), in comparison to an attention control (Psychoeducation), using a blinded observational measure of child behaviors that challenge (BTC) as the primary outcome	United Kingdom	High income	Autism Spectrum Disorder	Randomized controlled trial	4 years to 8.11 years	62 parents	Predictive Parenting consisted of 12 weekly, 2-hour groups that extended parents’ understanding of autism and co-occurring EBPs, and that included techniques to help parents anticipate, prevent, and respond to the child’s disruptive behavior and anxiety. 3 over-arching themes: (1) learning to predict behavior more effectively; (2) making life for the handouts and tools (eg, visual schedules, rewa…	Psychoeducation also consisted of 12 weekly, 2-hour groups providing psychoeducation and social support, but no specific guidance on managing behavior or individual sessions. Content was adapted based on child verbal ability and delivered in the same community settings	group programme	12 weeks	Cost effectiveness analysis	Trial based	NHS and personal social service (NHS/PSS); public sector (NHS/PSS, education, and criminal justice services linked to the child’s autism); and societal (public sector, out-of-pocket payments for autism-related services used by child, services used by other family members linked to child’s autism, and unpaid care).	Client Service Receipt Inventory (CSRI)34 administered retrospectively at baseline and postintervention covering the previous 3-month periods. Service use data were multiplied by unit costs (2017–2018 prices) obtained from publicly available sources or calculated from pay-scales and working hours. Medications. Unpaid parent and carer support were costed at unit cost of a homecare worker. interven…	Empirical	Not reported	Sterling Pounds	not converted	Not reported	Not reported	Child: Behaviours That Challenge (BTC) per minute. The rate of child behaviors that challenge (BTC; eg, destructive behavior, aggression toward self and others, frustrated vocalizations, noncompliance, avoidance, and reassurance seeking). Parent: Autism Parenting Stress Index, Parenct Efficacy scale	QALYs	Both (child BTC rates and parent QALYs)	Differences in mean costs, adjusted for baseline costs, verbal ability, and baseline child OSCA–ABP BTC rate and site, were analyzed using standard nonparametric bootstrapping (repeat re-sampling)	univariate analysis	not reported	Not reported	Not reported	Not reported	Predictive Parenting was more expensive than Psychoeducation, with a low probability of being more cost-effective. Without including intervention costs, NHS/PSS costs were £211 higher (90% CI ¼ £68.12£392.82) for Predictive Parenting than for Psychoeducation, and public sector costs were £577 higher (90% CI =£287.75 - £918.39). There were no significant differences in societal costs (mean differe…	The CHEERS checklist was used to appraise methods rigour however, in the article some aspects were not reported e.g. currency reporting
	peer-reviewed article	Cost-effectiveness analysis of a communication-focused therapy for pre-school children with autism: Results from a randomised controlled trial.	Byford	2015	Research in Autism Spectrum Disorders	An economic evaluation of a parent-mediated, communication-focused therapy carried out within the Pre-School Autism Communication Trial (PACT).	United Kingdom	High income	Autism Spectrum Disorder	Multi centre randomised controlled trial	2 years to 4 years 11 months	152 children	Pre-school Autism Communication Trial (PACT) plus treatment as usual (TAU) was a developmental oriented, parent-directed and video-aided intervention that was moderated and matched to parental style. The intervention consisted of an assessment session followed by fortnightly one-to-one clinic sessions for six months. Each session lasted approximately two and a half hours and was conducted between…	Treatment as usual (TAU) alone for pre-school children with autism	individual	6 months	Cost effectiveness analysis	Trial based	1) a service perspective of particular interest to public sector policy-makers, including all hospital, community and school-based health, social and education services, and 2) a societal perspective	Schooling and childcare costs, parental out-of pocket expenditure (aids and adaptations to the home, training courses etc.), productivity losses (time off work due to child’s autism) and informal (unpaid) care. Intervention sessions were costed on the basis of the salary of the PACT therapists and any professional assistance required. A cost per-hour was calculated including employer costs (Natio…	Empirical	Not reported	Sterling Pounds	not converted	Not reported	13 months	(ADOS-G) Autism Diagnostic Observation Schedule-Generic	per ADOS-G score improvement	Child	All economic analyses were carried out on an intention-to-treat basis using an analysis plan finalised prior to data analysis. Statistical tests were applied to cost differences, but not differences in resource use, to avoid the risk of finding significant differences by chance, as a result of multiple-significance testing. analyses compared mean costs using standard t-tests to enable inferences …	Not reported	not reported	Not reported	Not reported	Not reported	Total productivity losses were low, although larger in the PACT + TAU group (45 versus 26 h in total over 13 months). Informal care hours were high in both groups but lower for PACT + TAU (11.23 versus 12.44 h per day). The average cost of a PACT session was estimated to be £264 and the total cost of the PACT intervention was £4,105 per child, on average. Total health, education and social servic…	No currently available societal value for a unit improvement in ADOS-G score, making it difficult to decide whether PACT should be recommended on the grounds of cost-effectiveness. Generic outcome measure (QALYs) would be more appropriate. Study unable to include this because all available measures were developed for application to adult populations. Some measures available are for children aged …
	peer-reviewed article	Cost-effectiveness analysis of parenting interventions for the prevention of behaviour problems in children.	Nystrand	2019	PLoS ONE	To forecast the longer-term cost-effectiveness of five parenting interventions delivered in a Swedish context; COPE, Connect, Comet and the IY, a self-help book, and a waitlist control, for the prevention of persistent externalizing behaviour problems—CP, ADHP, and co-existing ADHP/CP.	Sweden	High income	Behaviour problems (conduct disorder and ADHD)	Decision analytic model	5 - 12 years	1104 parents	The parenting programs COPE Connect, Comet, and the Incredible Years (IY), a self-help parenting management book (bibliotherapy) called “Five times more love” COPE, Comet and the IY aim to improve children’s emotional skills and regulation by promoting cooperative behaviour, ignoring inappropriate behaviours, and using limit setting, rules and routines. Connect, on the other hand, builds upon the…	waitlist control	N/A	N/A	Cost utility analysis	Markov model	Provider	Training costs (training fees, practitioner allowance, hotel cost, trip cost, travel allowance); session running costs (practitioners cost, venue cost, materials, annual license fees) Costs related to delivering the various interventions were based on the original trial and estimated in the short-term cost-effectiveness study Estimation of cost offsets were limited to the health care and educatio…	Secondary	2015	United States Dollar	not converted	0.03	18 years	parent-reported ADHP and CP prevention of persistent externalizing behaviours	DALYs	Child	Not reported	Probabilistic sensitivity analysis; univariate sensitivity analyses	not reported	Not reported	Not reported	Not reported	Intervention costs ranged between US$ 14 (bibliotherapy) to US$ 1,300 (IY) per child, witheffects of up to 0.23 averted DALYs per child (IY). All parenting interventions were costeffective at a threshold of US$ 15,000 per DALY in relation to the waitlist control. COPE and bibliotherapy strongly dominated the other options, and an additional US$ 2,629 would have to be invested in COPE to avert one…	Narrrow costing perspective, for parenting programmes a broader perspective is recommended e.g. caregiver health outcomes of children are based on parental-proxy rather than on self-report which may have biased both the epidemiological and the effectiveness data. No cost data was collected alongside the trial, hence cost proxies were estimated from the literature
	peer-reviewed article	Parent coaching intervention for children with suspected autism spectrum disorder: Cost analysis.	Tsiplova	2022	Research in Autism Spectrum Disorders	To measure the costs of parent coaching and the pre-diagnosis utilization of services and treatments related to autism and to compare costs between families who received parent coaching (PC) and those who received enhanced community treatment (ECT).	Canada	High income	Autism Spectrum Disorder	Randomized comparative effectiveness trial	15 to 36 months	77 parents	PC intervention was based on the P-ESDM model. PACE Coaching strategies were delivered in the context of daily routines and were related to promoting and facilitating the child’s attention and motivation, speech development and non-verbal communication, engagement and joint attention, and language comprehension. parents in the PC group were assigned to a coach in a local CDC and received one hour…	Enhanced community treatment Parents in the ECT group were provided with the same online modules and book as the PC group but did not receive any coaching support. They were able to seek and receive any community services for their child that were available, including access to enhanced services at CDCs and speech-language therapy.	individual	not reported	Cost analysis	Trial based	Public payer and societal	Training facilitators time costs, coach labour time costs, medical specalist services, laboratory tests, out of pocket costs to parents, private provider costs reimbursed by insurance, productivity loss. Two types of mean public or societal costs were calculated: one including services only and another including both services and coaching costs.	Empirical	2019	Canadian dollars	not converted	Not reported	24 weeks	Not reported	N/A	N/A	Non parametric bootstrapping was used to generate 95% confidence intervals for the difference in mean sample costs between the ECT and PC groups.	Univariate analysis	not reported	Not reported	Not reported	Not reported	Families in the PC group used fewer services than did those in the ECT group. The estimated incremental mean cost per family over two time periods for PC compared to ECT was $2515 CAD (95% CI: − 1302, 5071) from the public payer perspective and $6994 CAD (95% CI: − 4395, 19,299) from the societal perspective.	Excluded costs included coaches travel hours and expenses, coach training, costs related to the development of the intervention, training materials primary effectiveness outcomes, children in the PC group did not show a significantly greater improvement compared to children in the ECT group therefore a CEA was not done as initially intended
	peer-reviewed article	Cost Effectiveness of School and Home Interventions for Students With Disruptive Behavior Problems	Kuklinski	2023	Journal of emotional and behavioural disorders	The cost effectiveness of First Step Next (FSN), a classroom-based intervention for students with disruptive behavior disorders, and an alternative, multicomponent intervention that combined FSN with homeBase (FSN + hB), a brief, home visiting intervention offered to parents of children with disruptive behavior disorders.	United States	High income	Disruptive behaviour (ADHD, conduct disorder)	Economic evaluation	Not reported	379 students	FSN is an established teacher- and child-focused intervention. The intervention consists of three major program tasks, generally carried out over a 2-month period: social skills instruction, green card game, and home-school connection. During social skills instruction, a behavioral coach helps the focus student develop problem-solving skills and improve self-regulation. During the green card game…	hB consists of three to six 60-minute home visits delivered over several months by a trained coach. The intervention is delivered within a multistep process for increasing parents’ intrinsic motivation to adopt these principles. During each step (i.e., engage in values discovery; assess current practices; share performance feedback; offer extended consultation, education, and support), the coach …	individual	not reported	Cost effectiveness analysis	Not reported	Provider	Intervention costs were estimated using an activities based ingredients method. resources used in pre-intervention, intervention delivery, and implementation support activities. Costs estimated in this study are for intervention activities (FSN or combined FSN and hB), which were offered over and above business as usual services to students in the control arm. Personnel costs, supplies (pre-inter…	Empirical	2018	United States Dollar	not converted	Not reported	5 years	Clinical outcomes (ADHD vs CD vs ADHD plus CD)	per case	Child	Not reported	Probabilistic sensitivity analysis	not reported	Not reported	Not reported	Not reported	ICERs suggest the combined intervention was more cost effective among the three clinical outcomes with incremental costs per case US$3,600 to US$4,800 lower than those for FSN. The combined intervention was always more cost effective. Improvement in comorbid ADHD and CD was the costliest to achieve, followed by CD, and then ADHD.	Excluded follow-up data, or maintenance of gains and narrower prespective is used
	peer-reviewed article	Economic Return on Investment of Parent Training Programmes for the Prevention of Child Externalising Behaviour Problems	Nystrand	2020	Administration and Policy in Mental Health and Mental Health Services Research	To forecast the longer-term economic return of four group-based parenting programs and a self-help book, compared to a waitlist control, for the prevention of behaviour problems, through the use of a decisionanalytic model. To evaluate how the rate of return was influenced by the size of a local community population.	Sweden	High income	Behaviour problems (conduct disorder and ADHD)	Decision analytic model	5 to 12 years	4405 children	Four group-based indicated parenting programs and a self-help book. Three of the programs, COPE , Comet and the Incredible Years, are based on social learning theory, where positive reinforcement and praise is used to improve children’s emotional regulation by the use of limit setting, rules and routines. The fourth program, Connect, is attachment-focused and intends to build empathy, reframing c…	waitlist control	N/A	10 to 12 weeks	Cost benefit analysis	Markov model	Not reported	Intervention costs (training costs, travel cost for training, session running costs, annual license fees) Cost offsets i.e. healthcare sector costs, education sector costs (in the form of assistants, smaller group sessions and special pedagogical support) Only public sector costs were accounted for.	Empirical	2015	Euros	not converted	0.03	2 years	Swanson, Nolan and Pelham scale (SNAP-IV) scores	net present value	Child	Not reported	Probabilistic sensitivity analysis	not reported	Not reported	Not reported	Not reported	The intervention costs were estimated between € 611 (95% CI € 608–€ 614) for the least costly option (the self-help book) to € 42,819 (95% CI € 42,614–€ 43,023) for Comet. COPE generated the largest incremental cost-offsets with a total of € 332,854 (95% CI € 326,219–€ 339,489). COPE generated the largest net present values. The break-even analysis showed that all interventions yielded positive r…	Costs for children in special needs schools were excluded Another issue is the health states modelled in combination with related costs. It is unlikely that scoring below a certain cut-off after an intervention would effectively remove the burden of the problems to such an extent that services used would diminish directly and completely. Future studies ought to use validated instruments for data …
	peer-reviewed article	Cost-Effectiveness of a Behavioral Psychosocial Treatment Integrated Across Home and School for Pediatric ADHD Inattentive Type	Tran	2018	Administration and Policy in Mental Health and Mental Health Services Research	To conduct a cost-effectiveness analysis (CEA) of two behavioral psychosocial interventions for children with ADHDinattentive type: Child Life and Attention Skills (CLAS) program and parent-focused treatment (PFT) compared to community-based treatment as usual (TAU).	United States	High income	ADHD	Randomized controlled trial	7 to 11 years	199 children	The CLAS (n = 73) program was evaluated in this clinical trial to optimize psychosocial behavioral treatment for ADHD-I and included integrated parent, teacher, and child components. The PFT (n=74), which was designed to be the active treatment control arm, only incorporated the parent component from the CLAS program.	Treatment as usual included conventional treatment by community providers that was available to all study participants	group programme	not reported	Cost effectiveness analysis	Trial based	Societal	Direct costs included personnel salaries and supplies as recorded by the clinical trial. Indirect costs included time, which were calculated from actual recorded attendance data from the clinical trial as well as self-reported parent surveys. This included clinician travel time, parent and clinician time spent at training sessions, and parent time spent. • CLAS = clinician time + parent time + su…	Secondary	2011	United States Dollar	not converted	Not reported	13 weeks	Not reported	per resolved ADHD-I case	Child	Not reported	One way and multiway sensitivity analysis	not reported	Not reported	Not reported		An incremental cost per patient of $710 for PFT and $1559 for CLAS when compared to TAU. The incremental cost-effectiveness ratios (ICER) for PFT compared with TAU, the lowest cost alternative, is $3227 per resolved ADHD-I case. The ICER for CLAS compared to PFT, the next lowest alternative, is $4994 per ADHDI case resolved. When comparing CLAS versus TAU, the ICER falls between the two previous …	Did not include costs for healthcare services received outside of the study treatments in our models due to a lack of detailed data to determine their costs. The study was unable to assess all costs necessary for a full societal approach to CEA and therefore describe our approach as a modified societal approach Our cost savings were based on parent-reported time spent on daily activities with the…
	peer-reviewed article	Comparative Cost Analysis of Sequential, Adaptive, Behavioral, Pharmacological, and Combined Treatments for Childhood ADHD.	Page	2016	J Clin Child Adolesc Psychol.	To compare the treatment costs of a sequential, multiple assignment, randomized trial of study of medication and behavioral interventions for children with ADHD	United States	High income	ADHD	Randomized controlled trial	5 to 12 years	152 children	The group behavioral parent training was typically delivered to 16 parents at once, and the time of the clinician leading each session was divided up based on attendance. Thus, if a 90-minute session was attended by two families, each family received 45 minutes of clinician time; if the same session was attended by 10 families, each family received nine minutes of clinician time. If both parents …	Medication for ADHD	group programme	10 months	Cost analysis	Trial based	Not reported (provider)	The primary set of estimates included only direct costs attributable to the interventions (medication, personnel (physician, clinician, paraprofessional, teacher), fuel reimbursement, parent's time). Secondary analyses included the implicit costs to parents, including the value of parents time First, treatment costs for those that started with medication (MedFirst group) and those that started wi…	Empirical	Not reported	United States Dollar	not converted	Not reported	10 months	Not reported	N/A	N/A	Not reported	Univariate analyses	not reported	Not reported	Not reported	Not reported	The Behavior modification was significantly less costly than medication for the small number of children who responded to initial treatment	The overhead costs were not considered, because the interventions employed in this study used existing facilities
	peer-reviewed article	Cost-Effectiveness Analysis Comparing Pre-diagnosis Autism Spectrum Disorder (ASD)-Targeted Intervention with Ontario's Autism Intervention Program.	Penner	2015	J Autism Dev Disord.	To perform a cost-effectiveness analysis (CEA) evaluating the costs and dependency-free life years (DFLYs) generated by comparing two pre-diagnosis interventions, intensive ESDM (ESDMI) and pre-diagnosis parent-delivered ESDM (ESDM-PD), with the Ontario Status Quo (SQ)	Canada	High income	Autism Spectrum Disorder	Decision analytic model	15 to 36 months	Not reported	Early Start Denver Model (ESDM), which combines behavioural and developmental approaches into treatment aimed at children as young as 15 months The Children in the more intensive ESDM program receive the intervention delivered by a trained therapist for 20 h per week over a 2-year period. Children in the parent-delivered ESDM model receive 1 h per week of trained therapist intervention over twelv…	Status Quo The Autism Intervention Program, which provides EIBI to approximately 37 % of children with ASD at the ‘‘more severe end of the spectrum	Individual	12 weeks	Cost effectiveness analysis	Decision tree	government payer and societal	Intervention costs (therapist, training cost), provincial costs (special education services, disability program costs, vocational training, health service costs), caregiver costs Our estimates of societal costs were conservative and did not include caregiver productivity loss,	Empirical	2013	Canadian dollars	0.97	Not reported	65 years	IQ	Dependency-free life years (DFLYs) defined a dependency-free life year as a year of life with a similar level of independence as a typically developing individual.	Child	Not reported	Multiple one way sensitivity analysis	not reported	Not reported	Not reported	Not reported	The ESDM-Parent Delivered model (ESDM-PD) had an average cost of approximately $178,000 per person to age 65 and generated 2.15 DFLYs per person. The ESDMIntensive model (ESDM-I) cost an average of approximately $199,000 per person for 2.51 DFLYs. The cost of ESDM-PD was the lowest, resulting in savings of nearly $9,000 per person (present value) over the lifetime when compared with the Status Qu…	The Caregiver costs were a significant driver in cost-effectiveness estimates; consequently, from a societal perspective the pre-diagnosis intensive ESDM generated both cost-savings and enhanced outcomes relative to both the status quo and pre-diagnosis parent-delivered ESDM. Ideally, quality-adjusted life years (QALYs) would have been used as the outcome in this analysis in accordance with cost-…
	peer-reviewed article	Adding the Coping Power Programme to parent management training: the cost-effectiveness of stacking interventions for children with disruptive behaviour disorders.	Nystrand	2020	EurChild Adolesc Psychiatry	To estimate the cost-effectiveness of combining PMT and child-CBT, in relation to PMT alone.	Sweden	High income	Disruptive behaviour (ADHD)	Randomized controlled trial	8 to 12 years	120 children	PMT The group-based intervention consists of 11 2.5-h sessions with a maximum of six families in each group. It sets out to improve parent–child relationship, minimise negative reinforcement and use praise, rewards and non-punitive consequences to handle problematic behaviours	PMT and the Coping Power Programme (CPP). Coping Power Programme (CPP), a manual-based group CBT intervention [32]. Treatment components in the Coping Power Programme include anger management training, problem solving skills training, social skills and perspective taking. An adapted Swedish version was used in the current RCT, consisting of the translated 24 1-h sessions manual, reshaped into 15 …	group programme	not reported	Cost effectiveness analysis	Trial based	Societal	The Intervention costs were only estimated for CPP. (training cost, delivery cost = meetings/ sessions, material and venue costs, medication, special education services) Costs were collected from a limited societal perspective, including direct costs related to medical use by the children, and resources used at school.	Empirical	2018	Swedish Krona	converted to 2020 Euro	0.03	2 years	parent-rated Disruptive Behaviour Disorder rating scale (DBD-ODD)	QALYs Strength and Difficulties Questionnaire (SDQ), a published mapping algorithm was used to predict Child Health Utility 9 dimensions (CHU9D) scores	Child	The differences in total QALYs over time were assessed using a linear mixed regression model. Differences in resource use at baseline were assessed using a Wilcoxon rank-sum test, accounting for the non-normality in the distribution of costs. Generalised linear mixed models (GLMM) were used to estimate differences in costs between groups	Scenario analysis	The children with high number of ODD symptoms at baseline improved to a greater extent in reduced disruptive behaviour in the Comet with CPP group, in comparison to Comet only. The opposite results were found for children with low to moderate baseline ODD	Not reported	Not reported	Not reported	A net benefit regression framework was used to estimate differences in costs and health outcomes between the two intervention arms. Comet with CPP cost on average 820 EURO more per family than Comet only. At the 2-year follow-up, there were 37% recovered cases of ODD in Comet with CPP, in comparison to 26% in the Comet only arm. Differences in QALY gains between the two arms were small in magnitu…	Utility values from another country/setting are less accurate than country specific. Only including parental report might, therefore, provide a one-sided picture of the health of the child. From the subgroup analysis precaution must be taken when prioritising resource allocation for the treatment of child ODD, as sub-groups benefit disproportionately and the additional gain from adding CPP to Com…
	peer-reviewed article	The impact of a telehealth platform on ABA- based parent training targeting social communication in children with autism spectrum disorder.	Ferguson	2022	J Dev Phys Disabil.	A cost analysis was completed to answer the question: “Is a telehealth platform costeffective when compared to a face-to-face training model?”.	Ireland	High income	Autism Spectrum Disorder	concurrent multiple probe design Trial based Multiple probe designs forgo the requirement for repeated measures during baseline, instead behaviours were “probed” to determine a lack of behaviour change in subsequent participants’ baselines.	2 - 6 years	5 parents	The initial training phase involved six 1-hour long didactic training sessions designed to provide an overview of the theory of ABA. For each session parents took part in an hour-long synchronous session with the trainer delivered via Skype. For each session parents were provided with a PDF document outlining the topics discussed in more detail. After completing each session and prior to the next…	face to face model training	individual	3.7 months	Cost analysis	N/A	Provider	For the telehealth model this included: (1) cost of purchasing and shipping the hardware, (2) cost of BCBA® direct “in session time”, which were calculate as the time for each video conferencing meeting and (3) cost of BCBA® indirect data collection time, calculated at 0.5 h per video submitted. The cost of conducting the project in a face-to-face manner was also calculated and included: (1) cost…	Empirical	Not reported	Sterling Pounds	not converted	Not reported	Not reported	child affect measure	N/A	Child	Not reported	Not reported	not reported	Not reported	Not reported	Not reported	When travel costs and BCBA® costs of time spent travelling were taken into consideration, there were considerable savings when the project was run via telehealth. This totalled £7,546.7 across the duration of the project, which was an average of £1,509.3 per parent.
	Report	A video-feedback parenting intervention to prevent enduring behaviour problems in at-risk children aged 12-36 months: the Healthy Start, Happy Start RCT.	O'Farrelly	2021	Health Technol Assess.	To assess the cost-effectiveness of VIPP-SD compared with usual care at 24 months post randomisation.	United Kingdom	High income	Behaviour problems (conduct and ADHD)	Randomised controlled trial	12 to 36 months	300	The Video-feedback Intervention to promote Positive Parenting and Sensitive Discipline is a manualised, home-based intervention. VIPP-SD was delivered by trained therapists over six sessions, lasting 1–2 hours, at approximately fortnightly intervals. The role of the therapist was to develop a trusting and empathetic relationship with the parent(s) and to deliver the six sessions (four core sessio…	Usual care Some participants received support and advice from a health visitor or GP, referral to early intervention mental health services linked to a children’s centre, or parenting advice and support sessions.	individual	not reported	Cost effectiveness analysis; cost consequence analysis	Trial based	NHS (National Health Service)	Accommodation services (e.g. foster care and supported housing), hospital services (e.g. inpatient stays, outpatient contacts, accident and emergency attendances), community-based health and social care services (e.g. contacts with GPs and clinical psychologists), and all prescribed medication. Cost of delivering VIPP-SD and included therapist salaries plus on-costs (employers’ national insurance…	Empirical	2018	Sterling Pounds	not converted	0.035	short term: 24 months Long term: beyond trial period	Preschool Parental Account of Children’s Symptoms, severity of behaviour problems	Short term: per point improvement in PPACS score Long term: QALYs SQD mappedwith CHU-9D to generate QALYs	Child	Not reported	Probabilistic sensitivity analysis; scenario analysis	not reported	Not reported	The Group members were mothers and fathers of young children and/or educational/child care professionals. The PPI group contributed to the study’s progress throughout the trial and provided significant and important input on the design and management of the study.	Not reported	At the 24-month follow-up (primary economic end point), the mean total costs were significantly higher in the VIPP-SD group (£3131.93; SD £416.54) than in the usual-care group (£1525.38; SD £293.49). The difference in costs was driven by which was driven mainly by the cost of the intervention The PPACS scores were poorer in the VIPP-SD group than in the usual-care group at baseline (mean 33.61 fo…	The utilities and QALYs generated using the mapping algorithm for the SDQ. These small differences in mapped QALYs between trial groups at the 24-month follow-up, alongside no difference in costs, are not suggestive of possible future cost-effectiveness differences between the two groups thus, longer-term economic decision modelling was not considered appropriate. A key challenge lack of valid me…
	peer-reviewed article	Cost‐effectiveness analysis of current practice and parent intervention for children under 3 years presenting with expressive language delay.	Gibbard	2004	International Journal of Language & Communication Disorders.	To undertake a cost-effectiveness analysis, from the viewpoint of the healthcare provider, of PBI for preschool children presenting with expressive language delay in comparison with current practice, where parents of the child follow a professional’s advice on a review basis, observed in an actual healthcare setting	United Kingdom	High income	Language delay	Randomized controlled trial	22 to 36 months	21	Parent based intervention (PBI) delivered as indirect parent-based group treatment that used a combination of the setting of linguistic objectives and an interactional approach. The emphasis of PBI was development of a child’s expressive language by using daily routines and naturally occurring situations. Over a series of 11 fortnightly group sessions, language objectives were set for the parents…	General care was based on current practice as defined from treatment information provided over 12 months by all Portsmouth NHS Primary Care Trust (PCT) speech and language therapists (paediatric). Parents and their child were seen individually, on a 3-monthly review and advice basis.	group programme	6 months	Cost effectiveness analysis	Trial based	Societal (costs); health provider (CEA)	Costs included labour, administration and overheads. Health personnel costs, hospital visit costs, capital and overheads, direct treatment costs. Costs identical for the two groups were not estimated Out-of-pocket expenses borne by patients and their families (travel costs, clinic cost). Productivity losses	Empirical	1999	Sterling Pounds	not converted	Not reported	Not reported	Six measures on the child’s linguistic complexity from a single word level to that of using three to four word utterances.	per change in score	Child	Statistical analysis of the gains in outcomes between the two PBI groups revealed that there was no statistically significant difference between the outcomes achieved and the size of the PBI groups	Univariate sensitivity analysis	not reported	Not reported	Not reported	Not reported	General practice is the least cost option compared with PBI. The cost of a gain in outcome to the Trust of changing from current practice (general care) delivery to PBI ranges from £0.18 when outcome is measured in terms of estimated vocabulary to £10.97 when the outcome is measure by mean length of utterance.	This study did not compare the cost-effectiveness of PBI with a direct intervention.
		Evaluation of adapted parent training for challenging behaviour in pre-school children with moderate to severe intellectual developmental disabilities: A randomised controlled trial	Royston	2024	Plos One	To evaluate the clinical and cost-effectiveness of level 4 Stepping Stones Triple P in reducing behaviours that challenge in children with moderate to severe intellectual disabilities.	United Kingdom	High income	Intellectual disabilities	Randomized controlled trial	30-59 months		SSTP is part of Triple P (Positive Parenting Program), a psycho-educational parenting and family intervention developed for families who have children with behavioural or emotional problems. SSTP was adapted specifically for parents of children with intellectual disabilities. Level 4 Stepping Stones Triple P consists of six group sessions and three individual phone or face-to-face contacts over 9…	Treatment as usual A list of national resources and the Contact charity’s guide for managing behaviours that challenge with recommendations about social and health care support. We identified a variety of services and support offered to families with children with intellectual disabilities and autism in each of the study’s local areas. This included individual help from speech and language therap…	both	9 weeks	Cost effectiveness analysis	Trial based	NHS, personal social services (PSS) and parents’/caregivers’	Set up costs: Trainee and trainer time (and preparation time), travel costs, attendance incentives and course materials Delivery costs: therapist time spent, any materials provided to parents Health and social care utilisation costs Expenditure on private use of treatments and therapies (out-of-pocket)	Empirical	2017/2018	Sterling Pounds	not converted	N/A	12 months	Child Behaviour Check List (CBCL) score	per CBCL score improvement QALYs EQ5DY (mapped from PedsQL), EQ5D5L	Both	non-parametric bootstrap to derive bias corrected confidence intervals Multiple imputation for missing data	One-way sensitivity analyses	not reported	Not reported	Patient and public involvement (PPI) in this trial was defined as research carried out with members of the public at every stage of the project. This included helping to identify research priorities, forming an advisory group, reviewing study documentation, problem-solving challenges and supporting dissemination strategies.	Not reported	Cost of intervention delivery £270. Training cost per participant £26 Training and delivery of the SSTP were estimated at a total average cost of £296 per study participant. The intervention generated statistically significant cost savings (-£1,057.88; 95% CI -£3,218.6 to -£46.67) but the mean point estimate in Quality Adjusted Life Years was similar in both groups Using imputed, bootstrapped, ad…	Stepping Stones Triple P is probably value for money to deliver (-£1057.88; 95% CI -£3218.6 to -£46.67), but decisions to roll this out as an alternative to existing parenting interventions or treatment as usual may be dependent on policymaker willingness to invest in early interventions to reduce behaviours that challenge.
		Economic analysis of early intervention for autistic children: findings from four case studies in England, Ireland, Italy, and Spain	Tinelli	2023	European Psychiatry	We explored the cost-effectiveness of early intervention, specifically focusing on PACT, across four European nations: England, Ireland, Italy, and Spain.	England, Ireland, Italy, Spain	High income	Autism Spectrum Disorder	Economic evaluation	2 years to 4 years 11 months		The PACT intervention is a collaborative partnership between professionals and parents/carers, aimed at enhancing social communication in autistic children. In an initial visit, the therapist and parent/carer discuss the child’s development, their specific needs, and the family’s experiences. There are 12 sessions, spaced 2 weeks apart, spanning a period of 6 months.	Treatment as usual Covering a wide range of hospital and community services, including relatively high levels of contact with speech and language therapists and pediatricians	individual	6 months	Cost consequence analysis	Model based CCA	Service (public sector); societal	Service costs, (healthcare, education, social care) Living costs, care and assistance, education, healthcare, travel, training/support, and autism assistance dog. Societal costs: schooling and childcare costs, productivity losses (due to parents taking time off work to care for an autistic child), and informal (unpaid) care.	Secondary (published PACT economic evaluation)	2020	Euros	not converted	0.035	6 years	Autism Diagnostic Observation Schedule-Generic (ADOS-G) score	per ADOS-G score improvement	Child	Not reported	Deterministic sensitivity analyses.	not reported	Not reported	Not reported	Not reported	PACT is cost-saving over time from a societal perspective, even though we confirmed that, at 13 months post-delivery, PACT is more expensive than usual treatment (across all countries) when given to preschool autistic children. After 6 years, we found that PACT has lower costs than usual treatment in terms of unpaid care provided by parents (in all countries). England Total service perspective (h…	at the 6-year follow-up, the long-term reduction in autism symptoms, improved parent–child communication, positive family life experiences, and enhanced parent–child interactions were accompanied by a reduction in downstream costs, particularly those related to parental informal care. This reduction in costs canceled out the initial intervention costs associated with PACT and revealed promising c…
		A pragmatic randomised controlled trial of the effectiveness and cost-effectiveness of Well Parent Japan in routine care in Japan: The training and nurturing support for mothers (TRANSFORM) study	Shimabukuro	2024	Journal of Child Psychology and Psychiatry	This study investigates the effectiveness and cost-effectiveness of WPJ against treatment as usual (TAU) within Japanese child mental health services.	Japan	High income	ADHD	Randomized controlled trial	6-12 year old		Well Parent Japan (WPJ) is a 13-session group-delivered intervention for mothers of children with ADHD. Sessions are scheduled weekly for 2 h. Session content includes psychoeducation about ADHD, four sessions addressing mothers’ psychological well-being (stress management, cognitive restructuring, problem-solving and communication skills) followed by eight sessions of behaviour management incorp…	Treatment as usual TAU included all services provided to families of children with ADHD during the period of the study.	group	13 weeks (implicit)	Cost effectiveness analysis	Trial based	societal and personal	Staff time (programme delivery and preparation), consumables and therapist supervision. Therapist travel costs were not included as it was expected that once implemented the intervention would be delivered within their regular place of work. Personal health care utilisation costs	Empirical	2021	Japanese Yen	108.3	Not reported	26 weeks (implicit)	parent-domain parenting stress score	per reduction in parent-domain parenting stress score	Caregiver	Non parametric bootstrapping was used to generate 95% confidence intervals	Not reported	not reported	Not reported	Not reported	Not reported	The mean intervention cost per participant was 31,143 JPY (287.56 USD). The point estimate of the ICER is 6,707 JPY (61.93 USD) The probability that WPJ is cost-effective is 74% at 10,000 JPY (USD 108.30) per one-point improvement in parenting stress, 92% at 20,000 JPY (216.60 USD).	The cost-effectiveness analyses showed intervention costs to be modest and the programme costeffective.
	Summary
																				Provider costs mainly included intervention delivery costs .i.e staff costs, overheads, training costs, health service or treatment costs. 1 study nly inlcuded training costs. Only 3 studies costed both start up and implemention costs of the interventions. Societal costs mostly consisted of productivity losses .i.e. parent time off work and OPP costs incurred by parents. 1 study included cost off…
	Research Question
	What is the nature of evidence available on economic evaluations of caregiver-mediated training provided for caregivers with children with developmental disorders (DDs)?
	Objective
	To describe the nature of evidence available on the economic evaluations for caregiver-mediated interventions for developmental disorders with a focus on the geographical scope,
	questions asked, and methodological approaches; and to identify the knowledge gaps in the existing literature that remain a priority for further research.

## Sheet: Quality assesment of studies
				DRUMMOND CHECKLIST
	Author	1. Was a well defined question posed in answerable form?	2. Was comprehensive decsription of competing alternatives given?	3. Was the effectiveness of the programs or services established?	4. Were all the important and relevant costs and consequences for each alternative identified?	5. Were costs and consequences measured accurately in appropriate units?	6. Were costs and consequences valued credibly?	7. Were costs and consequences adjusted for differential timing?	8. Was incremental analysis of costs and consequences of alternatives prefromed?	9. Was allowance made for uncertainty in the estimates of costs and consequences?	10. Did the presentation and discussion of study results include all issues of concern for users?	Comments	Score	Appraisal	Summary
1	Scavenius, Christoffer; Amilon, Anna; Schultz, Esben Anton	Yes	Yes	Yes	Yes	Yes	Yes	No	Yes	No	Yes		8	good	Good	16
2	Sayal, K.; Taylor, J. A.; Valentine, A.; Guo, B.; Sampson, C. J.; Sellman, E.; James, M.; Hollis, C.; Daley, D.	Yes	Yes	Yes	Yes	Yes	Yes	No	Yes	No	Yes		8	good	Average	4
3	Segal, Leonie; Green, Jonathan; Twizeyemariya, Asterie; Hudry, Kristelle; Wan, Ming Wai; Barbaro, Josephine; Iacono, Teresa; Varcin, Kandice J.; Pillar, Sarah; Cooper, Matthew N.; Billingham, Wesley; Upson, Gemma; Whitehouse, Andrew J. O.	Yes	Yes	Yes	Yes	Yes	Yes	Yes	Yes	Yes	Yes		10	good
4	Sonuga-Barke, Edmund J. S.; Barton, Joanne; Daley, David; Hutchings, Judy; Maishman, Tom; Raftery, James; Stanton, Louise; Laver-Bradbury, Cathy; Chorozoglou, Maria; Coghill, David; Little, Louisa; Ruddock, Martin; Radford, Mike; Yao, Guiqing Lily; Lee, Louise; Gould, Lisa; Shipway, Lisa; Markomichali, Pavlina; McGuirk, James; Lowe, Michelle; Perez, Elvira; Lockwood, Joanna; Thompson, Margaret J.…	Yes	Yes	Yes	Yes	Yes	Yes	No	Yes	No	No		7	average
5	Charman, Tony; Palmer, Melanie; Stringer, Dominic; Hallett, Victoria; Mueller, Joanne; Romeo, Renee; Tarver, Joanne; Paris Perez, Juan; Breese, Lauren; Hollett, Megan; Cawthorne, Thomas; Boadu, Janet; Salazar, Fernando; O'Leary, Mark; Beresford, Bryony; Knapp, Martin; Slonims, Vicky; Pickles, Andrew; Scott, Stephen; Simonoff, Emily	Yes	Yes	Yes	Yes	Yes	Yes	No	Yes	Yes	No		8	good
6	Byford, Sarah; Cary, Maria; Barrett, Barbara; Aldred, Catherine R.; Charman, Tony; Howlin, Patricia; Hudry, Kristelle; Leadbitter, Kathy; Le Couteur, Ann; McConachie, Helen; Pickles, Andrew; Slonims, Vicky; Temple, Kathryn J.; Green, Jonathan	Yes	Yes	Yes	Yes	Yes	Yes	No	Yes	No	Yes		8	good
7	Nystrand, Camilla; Feldman, Inna; Enebrink, Pia; Sampaio, Filipa	Yes	Yes	Yes	Yes	Yes	Yes	Yes	Yes	Yes	Yes		10	good
8	Tsiplova, Kate; Jegathisawaran, Jathishinie; Mirenda, Pat; Kalynchuk, Karen; Colozzo, Paola; Smith, Veronica; Ungar, Wendy J.	Yes	Yes	Yes	Yes	Yes	Yes	No	Yes	Yes	Yes	Only costs not outcomes	9	good
9	Kuklinski, Margaret R.; Small, Jason W.; Frey, Andy J.; Bills, Kiersten; Forness, Steven R.	Yes	Yes	Yes	Yes	Yes	Yes	No	Yes	Yes	Yes		9	good
10	Nystrand, Camilla; Hultkrantz, Lars; Vimefall, Elin; Feldman, Inna	Yes	No	Yes	Yes	Yes	Yes	Yes	Yes	Yes	Yes		9	good
11	Tran JLA, Sheng R, Beaulieu A, Villodas M, McBurnett K, Pfiffner LJ, Wilson L. Cost-Effectiveness of a Behavioral Psychosocial Treatment Integrated Across Home and School for Pediatric ADHD Inattentive Type. Adm Policy Ment Health. 2018 Sep;45(5):741-750. doi: 10.1007/s10488-018-0857-y. PMID: 29480503.	Yes	No	No	Yes	Yes	Yes	No	Yes	Yes	Yes		7	average
12	Page TF, Pelham WE 3rd, Fabiano GA, Greiner AR, Gnagy EM, Hart KC, Coxe S, Waxmonsky JG, Foster EM, Pelham WE Jr.	Yes	No	No	Yes	Yes	Yes	No	No	Yes	Yes		6	average
13	Penner M, Rayar M, Bashir N, Roberts SW, Hancock-Howard RL, Coyte PC.	Yes	Yes	Yes	Yes	Yes	Yes	No	Yes	Yes	Yes		9	good
14	Nystrand C, Helander M, Enebrink P, Feldman I, Sampaio F.	Yes	Yes	Yes	Yes	Yes	Yes	Yes	Yes	Yes	Yes		10	good
15	Ferguson J, Dounavi K, Craig EA.	Yes	Yes	Yes	Yes	Yes	No	No	No	No	No		5	average
16	O'Farrelly C, Barker B, Watt H, Babalis D, Bakermans-Kranenburg M, Byford S, Ganguli P, Grimås E, Iles J, Mattock H, McGinley J, Phillips C, Ryan R, Scott S, Smith J, Stein A, Stevens E, van IJzendoorn M, Warwick J, Ramchandani P.	Yes	Yes	Yes	Yes	Yes	Yes	Yes	Yes	Yes	Yes		10	good
17	Gibbard D, Coglan L, MacDonald J.	Yes	Yes	Yes	Yes	Yes	Yes	No	Yes	Yes	Yes		9	good
18	Royston	Yes	Yes	Yes	Yes	Yes	Yes	No	Yes	Yes	Yes		9	good
19	Tinelli	Yes	Yes	Yes	No	No	Yes	Yes	Yes	Yes	Yes		8	good
20	Shimabukuro	Yes	Yes	Yes	Yes	Yes	Yes	No	Yes	No	Yes		8	good
	SUMMARY
	Yes	20	17	18	19	19	19	6	18	14	17
	No	0	3	2	1	1	1	14	2	6	3

## Sheet: Codebook
Decsription of fields (columns)
Source data
Article or dataset	This indicates if the source is a peer-reviewed, a dataset, or a dataset where the published paper is available (in this case meta-data may be sourced from either the dataset or the paper)
Article/ Project Title	Title of the paper. In the case of unpublished data, title of the project
Reference author	First author's last name
Reference year	Year the paper was published. In the case of unpublished data, year that data collection was completed
Journal, Publisher/Series, or Conference	Indicate the name of the journal, publisher and series names, or conference (if an abstract)
Study objective	Aim(s) of the study
Setting
Country	Country (or countries) the study was conducted in (or the site was located in)
Country income level	Based on World Bank classification
Study design
Study design	source of data design (RCT/ obersvational/ quasi-experimental/ decision modelling)
Study population (age group if available)	An open-ended description of the target population
Sampling methods	Indicate the sampling method
Sample size	Number (intervention/ control) Indicate whether or not the sample size was derived using a power calculation or standard formula
Intervention/ Comparator
Intervention	brief description of the intervention
Comparator	brief description of the comparator
Intervention delivery channel	home visiting/ group programmes/ telehealth/ clinic visits/ child health checks
Intervention implementation period	age period of child when intervention is implemented
Methods
Type of EE	cost-effectiveness/ cost-utility/ cost benefit analysis
EE model	decision analytic model/ Markov model/ trial based EE
EE perspective	societal/ health system/ patient
Resource use and cost data
Costs included	provider/ patient/ both
Methods to collect cost data	empirical/ secondary
Unit costs reported separately from resource use	Reported or not
Total costs reported	Reported or not
Reported currency year	The year of reported currency
Reported currency exchange rate	Report the exchange rate in the form of original currency/ USD
Discounting	Discount rate
Time horizon -model
Outcome measures
Primary outcome
Other outcomes
Economic outcomes (QALYs/ life years gained/ DALYs)
Inlcuded caregiver and child outcomes
Results
Incremental costs and effects reported
ICERs/ net benefits reported
Decision rules
Reference to methods guidelines
Statistical analysis	Report on any methods for analysing or statistically transforming data, any extrapolation methods, and approaches for validating any model used.
Sensitivity analysis	Report on methods to characterize any sources of uncertainty in the analysis.
Generalisability
Missing data
Examination of heterogeneity or sub-groups	Report on any methods used for estimating how the results of the study vary for sub-groups.
Characterizing distributional effects	Report on how impacts are distributed across different individuals or adjustments made to reflect priority populations.
Approach to engagement with patients and others affected by the study	Report on any approaches to engage patients or service recipients, the general public, communities, or stakeholders (e.g., clinicians or payers) in the design of the study.
Impact on other constraints and budget impact	Report expected budget impact of implementing the intervention on all relevant budgets in the context for the population identified in the decision problem
Equity implications	Equity implications of implementing the intervention for the populations described in the decision problem should be reported, however the reporting method is at discretion of researcher or the needs of the decision maker

## Sheet: Original table
	Source data						Setting			Study design				Intervention/ comparator				Method				Resource use and cost data									Outcome measures			Results
	Article or dataset	Article/ Project Title	Reference author	Reference year	Journal, Publisher/Series, or Conference	Study objective	Country	Country income level	NDD	Study design	Study population (age group if available)	Sampling methods	Sample size	Intervention (description)	Comparator (description)	Intervention delivery channel	Intervention implementation period	Type of economic evaluation	EE Model	EE perspective	Costs included (describe)	Valuation of costs (describe)	Methods to collect cost data	Unit costs reported separately from resource use	Total costs reported	Reported currency year	Reported currency	Reported currency exchange rate (original per 1 USD)	Discounting	Folluw-up/Time horizon-model	Primary outcome	Economic outcomes measure	Valuation of outcomes included (caregiver/child/both	Incremental costs and effects reported	ICERs/ net benefits reported	Decision rules	Reference to methods guidelines	Statistical analysis	Sensitivity analysis	Generalisability	Missing data	Examination of heterogeneity or sub-groups	Characterizing distributional effects	Approach to engagement with patients and others affected by the study	Impact on other constraints and budget impact	Study results	Additional comments (.e.g. methodological challenges)	What it means for my study	Thoughts about the study
	peer-reviewed article	A Cost-effectiveness Analysis of Caring in Chaos—A Volunteer-delivered Parent Training Program in Denmark	Christoffer Scavenius	2020	Journal of Child and Family Studies	Assesses the costeffectiveness of a BPT program in Denmark, Caring in Chaos (CiC), delivered by skilled volunteers (CiC trainers)	Denmark	High income	ADHD	Randomized controlled trial	3 to 9 years	random cluster sampling	322	CiC is a manual-based program, developed by the Danish ADHD Association in 2011, for parents of children from ages threenine who have either been diagnosed with ADHD or have similar difficulties. It is structured around a schedule of 12 weekly sessions on weekday evenings for small groups of parents. Each session lasts 2.5 h, except the first and the last, which each include an additional hour to…	waitlist control	group programme	12 weeks	Cost effectiveness analysis	Trial based	Provider	We collected three types of costs: First, Non-recurrent initial costs, including costs associated with CiC program development. Second, CiC setup costs, including costs associated with recruiting and educating the 24 volunteer trainers necessary for conducting the program with 12 groups of parents. Third, CiC running costs, including costs associated with program delivery to parents, such as venu…	Reported	empirical	Yes	Yes	2015	Danish Kroner	7.303	Not reported	Not reported	Parenting competence and child functioning	per Cohen’s d effect sizes (ES) improvement in the PSOC	Both	Reported	Reported	WTP	Not reported	OLS regression; four step bootstrap procedure	Not reported	Context specific	Not reported	not reported	Not reported	Online questionnaire	Not reported	The initial development costs were $91,916 (671,265 DKK). The setup cost of training the 24 volunteers was, and the cost of running the 12 groups was $67,648 (494,034 DKK). The recurrent cost per treated child, including both the setup and running costs of CiC, is $1,178 (8,601 DKK) per child.		CiC may be a cost-effective alternative for improving parental competence, compared to other BPT programs. Early interventions may result in long-term economic gains for reasons such as better adult labor market performance, reduced educational or health care costs, or reductions in criminal activity
	peer-reviewed article	Effectiveness and cost-effectiveness of a brief school-based group programme for parents of children at risk of ADHD: a cluster randomized trial	K. Sayal	2016	Child: Care, Health & Development	To investigate the effectiveness, cost-effectiveness and acceptability of a group parenting intervention programme (+/_x0001_ a teacher session) for children at risk of ADHD	United Kingdom	High income	ADHD	three arm randomized cluster trial	4 to 8 years	random cluster sampling	240 parents	1. Parent-only intervention The programme was delivered to groups of parents in three 2-hour sessions over consecutive weeks. The first session focused on strategies to encourage good behaviour (e.g. positive reinforcement, charting and natural consequences); the second session introduced the management of difficult behaviours using a simple counting technique without talking or emotion, time out…	Schools randomised to this arm were not offered either intervention until final outcome measures were collected at 6-months follow-up.	group programme	12 weeks	Cost effectiveness analysis	Trial based	Societal	Intervention costs including training, staff time, overheads and consumables, personnel costs, productivity loss costs	Reported	Empirical	Yes	Yes	Not reported	Sterling Pounds	not converted	None	9 months	parentrated ADHD index	QALYs	Both	Reported	Reported	CET	Not reported	Intention to treat; Multilevel regresssion model; boot strapping	Not reported	Context specific	Missing at random	not reported	Not reported	Not reported	Not reported	The intervention costs of the parent-only and combined interventions were £90 and £107, respectively. The incremental cost of the parent-only programme was £73, and the incremental cost of the combined programme was £123. The mean incremental benefit, in terms of the parent-rated Conners’ ADHD index, was a two-point improvement for the parent-only and a onepoint improvement for the combined inter…	The measurement of HRQoL in children remains contentious with little consensus on the appropriate descriptive system or valuation perspective. Furthermore, the QALYmaximization approach to resource allocation in health care has been questioned in relation to mental health (Chisholm et al. 1997) and remains an under-studied area.	More research needed for measurement of HRQoL in children for mental health
	peer-reviewed article	Costs and longer-term savings of parenting programmes for the prevention of persistent conduct disorder: a modelling study.	Bonin	2011	BMC Public Health	To estimate the costs of and longer-term savings from evidence-based parenting programmes for the prevention of persistent conduct disorder	United Kingdom	High income	Conduct disorder	Decision analytic model	5 years	not reported	1	a range of parenting programmes likely to be implemented in England.	No intervention	N/A	N/A	Cost savings analysis	Markov model	Societal; public sector	Cost include staff costs, overheads (capital, managerial and administrative), materials and additional items such as catering and childcare as well as the costs of training and supervision	Not reported	Secondary	No	Yes	2008	Sterling Pounds	not converted	0.035	25 years	reduction in the number of clinical cases of conduct disorder.	None	Both	N/A	N/A	N/A	Not reported	Not reported	Scenario analysis (base, best worse)	Context specific	Not reported	not reported	Not reported	N/A	Not reported	Total savings to the public sector amount to £5,837, while savings to wider society are £10,598. From a societal perspective, the intervention generates net savings (i.e. taking into account the cost of the intervention) of between £14,357 to £15,483 per family, depending on the mix of group and individual interventions, with almost half the savings accruing for reduced crime victim costs.		Consideration of multisectoral costs/impact
	peer-reviewed article	Estimated Therapy Costs and Downstream Cost Consequences of iBASIS–Video Interaction to Promote Positive Parenting Intervention vs Usual Care Among Children Displaying Early Behavioral Signs of Autism in Australia.	Segal	2023	JAMA Network Open	To estimate the net cost impact of the iBASIS–Video Interaction to Promote Positive Parenting (iBASIS-VIPP) intervention on the Australian government.	Australia	High income	Autism Spectrum Disorder	Economic evaluation	12 months	not reported	103	The iBASIS–Video Interaction to Promote Positive Parenting (iBASIS-VIPP) intervention is one such preemptive approach that seeks to support infant development by using video feedback techniques to increase caregiver awareness of their infant’s social communication and to guide caregiver responses to build infant social engagement and interaction.	Treatment as usual	group programme	6 months	Cost analysis and Cost-effectivness analysis	Decision tree	government (insurer) third-party payer	The intervention cost for delivering iBASIS-VIPP included the following: (1) therapy costs, (2) direct travel costs, (3) therapyrelated administration costs, and (4) training and supervision costs.	Reported	empirical	Yes	Yes	2023	Australian dollars	0.703	0.03	12 years	differential treatment cost; NPV cost (cost savings)	per lower incident case of diagnosed ASD	Child	Reported	Reported	Threshold	CHEERS guidelines	Not reported	Univariate analyses; probabilistic analyses	Context specific	Not reported	not reported	Not reported	Not reported	Not reported	The total cost of iBASIS-VIPP delivery (including TAU services) was estimated at A $5477 (US $3850) per child. For the TAU group, the estimated cost was A $346 (US $243) per child. The cost difference was A $5131 (US $3607) per child. the estimated cost per reduction in an ASD diagnosis at age 3 years was A $37 181 (US $26 138). When modeled to age 12 years, NPV cost savings were estimated at A $…	The findings further suggest that preemptive interventions may be a feasible, effective, and efficient new clinical pathway for ASD, reducing disability and the costs of support services.
	peer-reviewed article	Parenting programme for parents of children at risk of developing conduct disorder: cost effectiveness analysis.	Edwards	2007	BMJ: British Medical Journal (International Edition)	To investigate the cost effectiveness of a parenting programme	United Kingdom	High income	Conduct disorder	pragmatic randomised controlled trial.	3 to 4 years	random cluster sampling	153	The Incredible Years basic parenting programme strengthens parenting competencies and reduces the risk of developing conduct problems. It is delivered by two trained leaders in 12 weekly sessions. The IYBP is a manualised, collaborative-based intervention which uses group discussions and role plays in combination with video material to foster positive parent–child relationships and illustrate pos…	Waiting list	group programme	12 weeks	Cost effectiveness analysis	Trial based	Public sectorincluding health, education and social services	We examined costs inclduing including health and special educational and social services. Costs are divided into nonrecurrent initial training and group setup costs and recurrent costs.	Reported	empirical	Yes	Yes	2003	Sterling Pounds	not converted	N/A	1 year	reductions in the intensity and problem scores of the Eyberg intensity scores,	per 1 point change	Child	Reported	Reported	CET	Not reported	Not reported	Probabilistic sensitivity analysis			A subgroup sensitivity analysis, with children categorised into risk groups for conduct disorder (relatively mild, moderate, and severe), tested whether cost effectiveness varied with intensity of the risk at baseline	Not reported	Not reported	Not reported	It would cost £5486 (€8190, $10 666) to bring the child with the highest intensity score to below the clinical cut-off point and £1344 (€2006, $2618) to bring the average child in the intervention group within the non-clinical limits on the intensity score (below 127). The mean cost per child attending the parenting group was £1934 including initial costs and materials for training group leaders.	This parenting programme involves modest costs and demonstrates strong clinical effect, suggesting it would represent good value for money for public spending.	The Incredible Years basic parenting programme delivered a point estimate for the incremental cost effectiveness ratio of £73 per one point improvement on the Eyberg intensity scale compared with parents and children who remained on the waiting list.
	peer-reviewed article	Population cost-effectiveness of the Triple P parenting programme for the treatment of conduct disorder: an economic modelling study.	Sampaio	2017	European Child & Adolescent Psychiatry	To evaluate the population cost-effectiveness of one of the most researched evidence-based parenting programmes, the Triple P—Positive Parenting Programme, delivered in a group and individual format, for the treatment of CD in children.	Australia	High income	Conduct disorder	Population based multiple cohort decision analytic model	5 to 9 years		4151 parents	Triple P is a behavioural family intervention, which aims to prevent and/or treat severe behavioural, emotional, and developmental problems in children and adolescents by enhancing the knowledge, skills, and confidence of parents. It has five levels of increasing intensity, to address the range of symptom severity of behavioural problems. We assumed the following intervention pathway: (1) childre…	No intervention	group programme	not reported	Cost utility analysis	Markov model Adapted Dismod-II model DisMod-II is a computer model with an interactive graphical interface, which is based on a set of differential equations that describe age-specific incidence, remission, case fatality, and 'all other causes' mortality.	health sector	Costs were divided into those accruing to the government and those accruing to individuals and their families The cost of psychological assessment by a GP; the cost of a practitioner to deliver group and individual sessions and telephone consultations; and the cost of the workbooks; out of pocket costs Cost offsets (i.e., treatment costs that are avoided due to the reduction in the prevalence of …		empirical and secondary			2013	Australian dollars	not converted	0.03	13 years (follow up to 18 years)	not reported	DALYs	Child					Not reported	Mutlivariate probabilistic and univariate analysis		not reported	not reported	Not reported	Not reported	Not reported	Triple P was cost-effective compared to no intervention at a threshold of AU$50,000 per DALY averted when delivered in a group format [incremental cost-effectiveness ratio (ICER) = $1013 per DALY averted; 95% uncertainty interval (UI) 471–1956] and in an individual format (ICER = $20,498 per DALY averted; 95% UI 11,146–39,470).	The use of DALYs as an outcome measure was limited by availability of a single disease weight, making it diffuclty to model changes in disease severity wwithout significant assumptions about the distribution of disease and disability weight by severity.	The intervention was applicable to the same age group and was found to be cost-effective. The ouctome measured was for children only. The methodological rigour is explicit (in appendix)	The intervention doesn’t explicitly mention duration of implementation because of the different levels can be implemented at separate times. The study reported based on CHEERS guidelines ensuring methodological rigour
	peer-reviewed article	A comparison of the clinical effectiveness and cost of specialised individually delivered parent training for preschool attention-deficit/hyperactivity disorder and a generic, group-based programme: A multi-centre, randomised controlled trial of the New Forest Parenting Programme versus Incredible Years.	Sonuga-Barke	2017	European Child & Adolescent Psychiatry	To compare the efficacy and cost of specialised individually delivered parent training (PT) for preschool children with attention-deficit/hyperactivity disorder (ADHD) against generic group-based PT and treatment as usual (TAU).	United Kingdom	High income	Attention-deficit/hyperactivity disorder (ADHD)	A multi-centre three-arm, parallel randomised controlled trial ontrolled trial	2 years 9 months to 4 years 6 months		329 parents	New Forst Parenting Programme (NFPP) 12-week individual, home-delivered ADHD PT programme It is delivered at home on a one-to-one basis and tailored to the parent. It has four main therapeutic elements: (i) Psycho-education about ADHD; (ii) ADHD-tailored strategies to promote proactive parenting/better communication; learning to wait, and cueing the child into a change of task; (iii) play-based e…	Incredible Years (IY) 12-week group-based, PT programme and treatment as usual (TAU) Comprises a series of developmentally based interventions for parents, children and teachers, derived from reinforcement and cognitive social learning principles. In the current trial, we used the 12-session IY Toddler programme. This combined problem-solving, videotape modeling, role play practices, support netw…	individual	12 weeks	Cost utility analysis	Trial based	combined societal/NHS perspective	Service-related and non-service-related cost data were collected including: care service use (health clinics, health visitors, GPs, paediatric and mental health services); extra educational provision (school nurses, educational psychologist); social services and parental time off work. Data were collected over a three-month window or ‘since the last CSRI’ (if measures were at T2 and T3).		Empirical			Not reported	Sterling Pounds	not converted	Not reported	Not reported	Parent ratings of child’s ADHD symptoms (Swanson, Nolan & Pelham Questionnaire—SNAP-IV) Reduction of parentrated ADHD symptoms	Not reported	Child					Not reported	Not reported			not reported	Not reported	Not reported	Not reported	Overall mean total cost was significantly lower for NFPP than IY (£1591 versus £2103) a difference of £512 (95% CI £324 to £700). The difference was almost entirely related to intervention costs (£1081 in NFPP versus £1569 in IY)	No economic outcome measure was analysed although stated this was a cost utility analysis	The individual based programme was less costly than the group based programme	The study stated cost utility analysis was conducted howvere therre was no economic outcome measure and ICER calculation. This was mainly a cost analysis with the clinic outcomes/effectiveness analysis. The EE methods are poorly reported with only results of the costs.
	peer-reviewed article	A novel group parenting intervention for emotional and behavioral difficulties in young autistic children: Autism Spectrum Treatment and Resilience (ASTAR): A randomized controlled trial.	Charman	2021	Journal of the American Academy of Child & Adolescent Psychiatry	To evaluate the feasibility and preliminary efficacy and cost-effectiveness of a novel, groupbased BPI for young autistic children (Predictive Parenting), in comparison to an attention control (Psychoeducation), using a blinded observational measure of child behaviors that challenge (BTC) as the primary outcome	United Kingdom	High income	Autism Spectrum Disorder	Randomized controlled trial	4 years to 8.11 years		62 parents	Predictive Parenting consisted of 12 weekly, 2-hour groups that extended parents’ understanding of autism and co-occurring EBPs, and that included techniques to help parents anticipate, prevent, and respond to the child’s disruptive behavior and anxiety. 3 over-arching themes: (1) learning to predict behavior more effectively; (2) making life for the handouts and tools (eg, visual schedules, rewa…	Psychoeducation also consisted of 12 weekly, 2-hour groups providing psychoeducation and social support, but no specific guidance on managing behavior or individual sessions. Content was adapted based on child verbal ability and delivered in the same community settings	group programme	12 weeks	Cost effectiveness analysis	Trial based	NHS and personal social service (NHS/PSS); public sector (NHS/PSS, education, and criminal justice services linked to the child’s autism); and societal (public sector, out-of-pocket payments for autism-related services used by child, services used by other family members linked to child’s autism, and unpaid care).	Client Service Receipt Inventory (CSRI)34 administered retrospectively at baseline and postintervention covering the previous 3-month periods. Service use data were multiplied by unit costs (2017–2018 prices) obtained from publicly available sources or calculated from pay-scales and working hours. Medications. Unpaid parent and carer support were costed at unit cost of a homecare worker. Therapis…		Empirical			Not reported	Sterling Pounds	not converted	Not reported	Not reported	The rate of child behaviors that challenge (BTC; eg, destructive behavior, aggression toward self and others, frustrated vocalizations, noncompliance, avoidance, and reassurance seeking).	QALYs	Both					Differences in mean costs, adjusted for baseline costs, verbal ability, and baseline child OSCA–ABP BTC rate and site, were analyzed using standard nonparametric bootstrapping (repeat re-sampling)	univariate analysis			not reported	Not reported	Not reported	Not reported	Predictive Parenting was more expensive than Psychoeducation, with a low probability of being more cost-effective. Without including intervention costs, NHS/PSS costs were £211 higher (90% CI ¼ £68.12£392.82) for Predictive Parenting than for Psychoeducation, and public sector costs were £577 higher (90% CI =£287.75 - £918.39). There were no significant differences in societal costs (mean differe…	The CHEERS checklist was used to appraise methods rigour however, in the article some aspects were not reported e.g. currency reporting	The parenting programme was found to be more costly and less effective than the psychoeducation intervention	EE reporting below recommended standards
	peer-reviewed article	Cost-effectiveness analysis of a communication-focused therapy for pre-school children with autism: Results from a randomised controlled trial.	Byford	2015	Research in Autism Spectrum Disorders	An economic evaluation of a parent-mediated, communication-focused therapy carried out within the Pre-School Autism Communication Trial (PACT).	United Kingdom	High income	Autism Spectrum Disorder	Multi centre randomised controlled trial	2 years to 4 years 11 months		152 children	Pre-school Autism Communication Trial (PACT) plus treatment as usual (TAU) was a developmental oriented, parent-directed and video-aided intervention that was moderated and matched to parental style. The intervention consisted of an assessment session followed by fortnightly one-to-one clinic sessions for six months. Each session lasted approximately two and a half hours and was conducted between…	Treatment as usual (TAU) alone for pre-school children with autism	individual	6 months	Cost effectiveness analysis	Trial based	1) a service perspective of particular interest to public sector policy-makers, including all hospital, community and school-based health, social and education services, and 2) a societal perspective	Schooling and childcare costs, parental out-of pocket expenditure (aids and adaptations to the home, training courses etc.), productivity losses (time off work due to child’s autism) and informal (unpaid) care. Intervention sessions were costed on the basis of the salary of the PACT therapists and any professional assistance required. A cost per-hour was calculated including employer costs (Natio…		Empirical			Not reported	Sterling Pounds	not converted	Not reported	13 months	(ADOS-G) Autism Diagnostic Observation Schedule-Generic	net benefit approach	Child					All economic analyses were carried out on an intention-to-treat basis using an analysis plan finalised prior to data analysis. Statistical tests were applied to cost differences, but not differences in resource use, to avoid the risk of finding significant differences by chance, as a result of multiple-significance testing. analyses compared mean costs using standard t-tests to enable inferences …	Not reported			not reported	Not reported	Not reported	Not reported	Total productivity losses were low, although larger in the PACT + TAU group (45 versus 26 h in total over 13 months). Informal care hours were high in both groups but lower for PACT + TAU (11.23 versus 12.44 h per day). The average cost of a PACT session was estimated to be £264 and the total cost of the PACT intervention was £4,105 per child, on average. Total health, education and social servic…	No currently available societal value for a unit improvement in ADOS-G score, making it difficult to decide whether PACT should be recommended on the grounds of cost-effectiveness. Generic outcome measure (QALYs) would be more appropriate. Study unable to include this because all available measures were developed for application to adult populations. Some measures available are for children aged …	The cost of the PACT intervention accounted for the majority of the observed cost difference. PACT is associated with significantly greater costs and no significant difference in outcome, and thus should not be recommended as a cost-effective addition to TAU. PACT to TAU would only have a higher probability of being cost-effective compared to TAU alone if society is willing to pay extra for impro…	Rigourous statistcal analysis for an EE done alongside trial
	peer-reviewed article	Cost-effectiveness analysis of parenting interventions for the prevention of behaviour problems in children.	Nystrand	2019	PLoS ONE	To forecast the longer-term cost-effectiveness of five parenting interventions delivered in a Swedish context; COPE, Connect, Comet and the IY, a self-help book, and a waitlist control, for the prevention of persistent externalizing behaviour problems—CP, ADHP, and co-existing ADHP/CP.	Sweden	High income	Behaviour problems (conduct disorder and ADHD)	Decision analytic model	5 - 12 years		1104 parents	The parenting programs COPE Connect, Comet, and the Incredible Years (IY), a self-help parenting management book (bibliotherapy) called “Five times more love” Comet and the IY aim to improve children’s emotional skills and regulation by promoting cooperative behaviour, ignoring inappropriate behaviours, and using limit setting, rules and routines. Connect, on the other hand, builds upon the paren…	waitlist control	N/A	N/A	Cost utility analysis	Markov model	Provider	Training costs; session running costs		Secondary			2015	United States Dollar	not converted	0.03	18 years	parent-reported ADHP and CP prevention of persistent externalizing behaviours	DALYs	Child					Not reported	Probabilistic sensitivity analysis; univariate sensitivity analyses			not reported	Not reported	Not reported	Not reported	Intervention costs ranged between US$ 14 (bibliotherapy) to US$ 1,300 (IY) per child, witheffects of up to 0.23 averted DALYs per child (IY). All parenting interventions were costeffective at a threshold of US$ 15,000 per DALY in relation to the waitlist control. COPE and bibliotherapy strongly dominated the other options, and an additional US$ 2,629 would have to be invested in COPE to avert one…	Narrrow costing perspective, for parenting programmes a broader perspective is recommended e.g. caregiver health outcomes of children are based on parental-proxy rather than on self-report which may have biased both the epidemiological and the effectiveness data. No cost data was collected alongside the trial, hence cost proxies were estimated from the literature	Parenting interventions are cost-effective in the longer run in comparison to a waitlist control	Rigourous EE methods
	peer-reviewed article	Distance-delivered parent training for childhood disruptive behavior (Strongest Families™): A randomized controlled trial and economic analysis.	Olthuis	2018	Journal of Abnormal Child Psychology	To test the effectiveness of a 12-week parent training program, Strongest Families™ Parenting the Active Child To assess the value for money of the Strongest Families™ program versus usual care.	Canada	High income	Disruptive behaviour	Randomized controlled trial	6 to 12 years		172 caregivers	Strongest Families™ (SF™) behavioral intervention for disruptive behavior that includes 12 skill-based sessions delivered by written information and videos sent by mail and by telephone coaching. Parents were mailed a handbook (Parenting the Active Child; for intervention content see McGrath et al. 2011), a skill demonstration DVD, and other program materials (e.g., behavioral chart, school daily…	Usual care At the end of the study, UC participants were offered the SF™ intervention	individual	12 weeks	Cost effectiveness analysis	Trial based	Provider	Costs include employee salaries (management, evaluators, coaches, admin, and programmers) and all operational costs (e.g., rent, utilities, intervention materials, office supplies, telecommunications, postage, licenses, training, legal and insurance costs) Medication costs, healthcare services costs, cost of compensation to educational service providers, the cost of educational technology used to…		Empirical			2016	Canadian dollars	not converted	0.015	22 months	Child Behavior Checklist – Externalizing Problems (CBCL) scores	CBCL score	Both					Accounted for missing cost data by substituting average costs conditional upon method of treatment (SF™ versus UC) and cost category (medication, healthcare services, etc.).	Probabilistic sensitivity analysis			not reported	Not reported	Not reported	Not reported	SF™ condition was associated with more improvement in CBCL scores and lower costs.	This study relies on parent self-report measures with associated misreporting errors. The cost of medications and services are estimates based on our interpretation of available data and are not actual costs paid. the costs associated with accessing services (e.g., travel, childcare, missed work), (b) SF™ vs UC costs more comprehensively include all salaries and operational costs, and (c) SF™ was…	Distance parent training is a promising way to increase access to, and reduce costs associated with, mental health care for families with a child with disruptive behavior.	The study mainly focused on the effectiveness and was not comprehensive with the EE in the discussion and reporting cost analysis results
	peer-reviewed article	Parent coaching intervention for children with suspected autism spectrum disorder: Cost analysis.	Tsiplova	2022	Research in Autism Spectrum Disorders	To measure the costs of parent coaching and the pre-diagnosis utilization of services and treatments related to autism and to compare costs between families who received parent coaching (PC) and those who received enhanced community treatment (ECT).	Canada	High income	Autism Spectrum Disorder	Randomized comparative effectiveness trial	15 to 36 months		77 parents	PC intervention was based on the P-ESDM model. PACE Coaching strategies were delivered in the context of daily routines and were related to promoting and facilitating the child’s attention and motivation, speech development and non-verbal communication, engagement and joint attention, and language comprehension. parents in the PC group were assigned to a coach in a local CDC and received one hour…	Enhanced community treatment Parents in the ECT group were provided with the same online modules and book as the PC group but did not receive any coaching support. They were able to seek and receive any community services for their child that were available, including access to enhanced services at CDCs and speech-language therapy.	individual	not reported	Cost analysis	Trial based	Public payer and societal	Trainer time costs, coach labour time costs, medical specalist services, laboratory tests, out of pocket costs to parents, productivity loss. wo types of mean public or societal costs were calculated: one including services only and another including both services and coaching costs.		Empirical			2019	Canadian dollars	not converted	Not reported	24 weeks	Not reported	N/A	N/A					Non parametric bootstrapping was used to generate 95% confidence intervals for the difference in mean sample costs between the ECT and PC groups.	Univariate analysis			not reported	Not reported	Not reported	Not reported	Families in the PC group used fewer services than did those in the ECT group. The estimated incremental mean cost per family over two time periods for PC compared to ECT was $2515 CAD (95% CI: − 1302, 5071) from the public payer perspective and $6994 CAD (95% CI: − 4395, 19,299) from the societal perspective.	Excluded costs included travel hours and expenses, coach training, costs related to the development of the intervention, training materials primary effectiveness outcomes, children in the PC group did not show a significantly greater improvement compared to children in the ECT group therefore a CEA was not done as initially intended	With no difference in outcomes, alternative analysis may be considered e.g cost consequence anaysis or cost analysis	The study included education services costs as some interveions may be multi-sectoral
	peer-reviewed article	The population cost‐effectiveness of a parenting intervention designed to prevent anxiety disorders in children.	Mihalopoulos	2015	Journal of Child Psychology and Psychiatry	To evaluate the population cost-effectiveness of the parenting intervention using a cost-utility framework, to determine whether such an intervention is a worthwhile use of healthcare resources	Australia	High income	Anxiety disorder	Economic evaluation	3 - 4 years		60,152 children	Screening children between the ages of 3–5 for inhibition would occur in the preschool setting, whereby preschool teachers distribute the brief screening questionnaire to parents to complete at home. Once the questionnaire is completed it is returned to the preschool setting. the questionnaires are centrally assessed by a coordinating unit, primarily staffed by project officers with psychology qu…	No intervention	individual	not reported	Cost utility analysis	Not reported	health sector	Screening costs included (costs of administering the screening instruments, plus costs of some brief training), intervention costs, cost of time and travel for parents		Secondary			2013	Australian dollars	not converted	0.03	3 years	N/A	DALYs	Child					Not reported	Probabilistic sensitivity analysis			11-year follow-up results showed some impact for girls	Not reported	Not reported	Not reported	The median ICER was $8,000/DALY averted	The limited health sector costing perspective also meant that costs, such as child care, have been excluded. The impact of such cost exclusions on the study results is unknown as the inclusion of such costs may increase the costs of the intervention, but at the same time may also reduce the incremental costs of the intervention Many parameters in the economic evaluation are based on either adult …	Parenting intervention is cost-effective, however, issues surrounding the acceptability of such interventions to preschools, parents and the wider community need to be addressed before widespread adoption can be successfully undertaken	Most of the EE method aspects are implicit and not clearly reported making the article difficult to read and interpret.
	peer-reviewed article	Cost Effectiveness of School and Home Interventions for Students With Disruptive Behavior Problems	Kuklinski	2023	Journal of emotional and behavioural disorders	The cost effectiveness of First Step Next (FSN), a classroom-based intervention for students with disruptive behavior disorders, and an alternative, multicomponent intervention that combined FSN with homeBase (FSN + hB), a brief, home visiting intervention offered to parents of children with disruptive behavior disorders.	United States	High income	Disruptive behaviour	Economic evaluation	Not reported		379 students	FSN is an established teacher- and child-focused intervention. The intervention consists of three major program tasks, generally carried out over a 2-month period: social skills instruction, green card game, and home-school connection. During social skills instruction, a behavioral coach helps the focus student develop problem-solving skills and improve self-regulation. During the green card game…	hB consists of three to six 60-minute home visits delivered over several months by a trained coach. The intervention is delivered within a multistep process for increasing parents’ intrinsic motivation to adopt these principles. During each step (i.e., engage in values discovery; assess current practices; share performance feedback; offer extended consultation, education, and support), the coach …	individual	not reported	Cost effectiveness analysis	Not reported	Provider	Intervention costs were estimated using an activities based ingredients method. resources used in pre-intervention, intervention delivery, and implementation support activities. Costs estimated in this study are for intervention activities (FSN or combined FSN and hB), which were offered over and above business as usual services to students in the control arm.		Empirical			2018	United States Dollar	not converted	Not reported	5 years	Clinical outcomes (ADHD vs CD vs ADHD plus CD)	per case	Child					Not reported	Probabilistic sensitivity analysis			not reported	Not reported	Not reported	Not reported	ICERs suggest the combined intervention was more cost effective among the three clinical outcomes with incremental costs per case US$3,600 to US$4,800 lower than those for FSN. The combined intervention was always more cost effective. Improvement in comorbid ADHD and CD was the costliest to achieve, followed by CD, and then ADHD.	Excluded follow-up data, or maintenance of gains and narrower prespective is used	Important to comprehensively capture costs and use a broad costing perspective
	peer-reviewed article	Economic Return on Investment of Parent Training Programmes for the Prevention of Child Externalising Behaviour Problems	Nystrand	2019	Administration and Policy in Mental Health and Mental Health Services Research	To forecast the longer-term economic return of four group-based parenting programs and a self-help book, compared to a waitlist control, for the prevention of behaviour problems, through the use of a decisionanalytic model. To evaluate how the rate of return was influenced by the size of a local community population.	Sweden	High income	Behaviour problems (conduct disorder and ADHD)	Decision analytic model	5 to 12 years		4405 children	Four group-based indicated parenting programs and a self-help book. Three of the programs, COPE , Comet and the Incredible Years, are based on social learning theory, where positive reinforcement and praise is used to improve children’s emotional regulation by the use of limit setting, rules and routines. The fourth program, Connect, is attachment-focused and intends to build empathy, reframing c…	waitlist control	N/A	10 to 12 weeks	Cost benefit analysis	Markov model	Public sector	healthcare sector costs, education sector costs, productivity loss		Empirical			2015	Euros	not converted	0.03	2 years	Swanson, Nolan and Pelham scale (SNAP-IV) scores	net present value	Child					Not reported	Probabilistic sensitivity analysis			not reported	Not reported	Not reported	Not reported	The intervention costs were estimated between € 611 (95% CI € 608–€ 614) for the least costly option (the self-help book) to € 42,819 (95% CI € 42,614–€ 43,023) for Comet. COPE generated the largest incremental cost-offsets with a total of € 332,854 (95% CI € 326,219–€ 339,489). COPE generated the largest net present values. The break-even analysis showed that all interventions yielded positive r…	Costs for children in special needs schools were excluded		Rigourous EE methods
	peer-reviewed article	Cost-Effectiveness of a Behavioral Psychosocial Treatment Integrated Across Home and School for Pediatric ADHD Inattentive Type	Tran	2018	Administration and Policy in Mental Health and Mental Health Services Research	To conduct a cost-effectiveness analysis (CEA) of two behavioral psychosocial interventions for children with ADHDinattentive type: Child Life and Attention Skills (CLAS) program and parent-focused treatment (PFT) compared to community-based treatment as usual (TAU).	United States	High income	ADHD	Randomized controlled trial	7 to 11 years		199 children	The CLAS (n = 73) program was evaluated in this clinical trial to optimize psychosocial behavioral treatment for ADHD-I and included integrated parent, teacher, and child components. The PFT (n=74), which was designed to be the active treatment control arm, only incorporated the parent component from the CLAS program.	Treatment as usual included conventional treatment by community providers that was available to all study participants	group programme	not reported	Cost effectiveness analysis	Trial based	Societal	Direct costs included personnel salaries and supplies as recorded by the clinical trial. Indirect costs included time, which were calculated from actual recorded attendance data from the clinical trial as well as self-reported parent surveys. This included clinician travel time, parent and clinician time spent at training sessions, and parent time spent. • CLAS = clinician time + parent time + su…		Secondary			2011	United States Dollar	not converted	Not reported	13 weeks	Not reported	per ADHD case	Child					Not reported	One way and multiway sensitivity analysis			not reported	Not reported	Not reported		An incremental cost per patient of $710 for PFT and $1559 for CLAS when compared to TAU. The incremental cost-effectiveness ratios (ICER) for PFT compared with TAU, the lowest cost alternative, is $3227 per resolved ADHD-I case. The ICER for CLAS compared to PFT, the next lowest alternative, is $4994 per ADHDI case resolved. When comparing CLAS versus TAU, the ICER falls between the two previous …	The study was unable to assess all costs necessary for a full societal approach to CEA and therefore describe our approach as a modified societal approach Including parental time savings adds value to our results since most ADHD studies do not	The original PFT had the lowest ICER when compared with TAU	This study shows nonpharmacological behavioral interventions can be viable, cost-effective treatment options for children with ADHD-I
	peer-reviewed article	Comparative Cost Analysis of Sequential, Adaptive, Behavioral, Pharmacological, and Combined Treatments for Childhood ADHD.	Page	2016	J Clin Child Adolesc Psychol.	To compare the treatment costs of a sequential, multiple assignment, randomized trial of study of medication and behavioral interventions for children with ADHD	United States	High income	ADHD	Randomized controlled trial	5 to 12 years		152 children	The group behavioral parent training was typically delivered to 16 parents at once, and the time of the clinician leading each session was divided up based on attendance. Thus, if a 90-minute session was attended by two families, each family received 45 minutes of clinician time; if the same session was attended by 10 families, each family received nine minutes of clinician time. If both parents …	Medication for ADHD	group programme	not reported	Cost analysis	Trial based	Not reported	The primary set of estimates included only direct costs attributable to the interventions (treatment costs). Secondary analyses included the implicit costs to parents, including the value of parents time First, treatment costs for those that started with medication (MedFirst group) and those that started with behavioral treatment. Second, costs were compared across each of the four treatment prot…		Empirical			Not reported	United States Dollar	not converted	Not reported	Not reported	Not reported	Not reported	N/A					Not reported	Univariate analyses			not reported	Not reported	Not reported	Not reported	The Behavior modification was significantly less costly than medication for the small number of children who responded to initial treatment	The overhead costs were not considered, because the interventions employed in this study used existing facilities	Medication is more likely to be recommended than behaviourla therapy for ADHD because it maximizes on the societal cots of treatments	The study mainly focused on medical treatment with the parenting intervention being supplementary. Reporting of EE methods is unclear
	peer-reviewed article	A cost-effectiveness analysis of the Incredible Years parenting programme in reducing childhood health inequalities.	O'neill	2013	Eur J Health Econ	To examine the cost-effectiveness of the IY parenting programme in reducing childhood conduct problems in Ireland	Ireland	High income	Conduct problems	Randomized controlled trial	3 to 7 years		149 families	The the BASIC Preschool/ Early School Years Parent Training component of the programme, which targets children between the ages of 3 and 7 years. Parent competences are developed in areas such as communication, limit setting, problem-solving and anger management. Parents are also encouraged to develop support networks. Two trained facilitators take parents in groups of approximately 12 for one 2-…	waitlist control	group programme	12 to 14 weeks	Cost effectiveness analysis; cost benefit analysis	Trial based	Provider	Service costs, direct recurrent costs including (1) costs of recruiting the parents to the group; for instance, time and mileage for each family visited and telephone call; (2) costs directly related to ongoing group (e.g. session preparation time, home visits to parents and supervision time); and (3) costs incurred through facilities provided, such as the provision of cre`che facilities or payme…		Empirical			Not reported	Euros	not converted	Not reported	Not reported	The Eyberg Child Behaviour Inventory (ECBI) scores	per 1 point reduction of EBCI score	Child					Not reported	Probabilistic sensitivity analysis			not reported	Not reported	Not reported	Not reported	An average recurrent cost per parent of €1,463. The additional net cost of the programme was approximately €1,759.74. an incremental cost-effectiveness ratio of €87 per 1 point reduction in the Eyberg intensity score. To capture these effects in our cost-benefit analysis, we assume that the educational cost of children with conduct problems amounted to an additional-hour-a-week contact with a SNA…	The non-recurrent initial training and group set-up costs were not included. It was often difficult to distinguish between private benefits/costs, accruing to the family directly, and public benefits/costs that accrue to society at large.	The programme provides a cost-effective way of reducing behavioural problems.	The EE methods are unclear and the discussion not comprehensive on the results of the study.
	peer-reviewed article	Cost-Effectiveness Analysis Comparing Pre-diagnosis Autism Spectrum Disorder (ASD)-Targeted Intervention with Ontario's Autism Intervention Program.	Penner	2015	J Autism Dev Disord.	To perform a cost-effectiveness analysis (CEA) evaluating the costs and dependency-free life years (DFLYs) generated by comparing two pre-diagnosis interventions, intensive ESDM (ESDMI) and pre-diagnosis parent-delivered ESDM (ESDM-PD), with the Ontario Status Quo (SQ)	Canada	High income	Autism Spectrum Disorder	Randomized controlled trial	15 to 36 months		Not reported	Early Start Denver Model (ESDM), which combines behavioural and developmental approaches into treatment aimed at children as young as 15 months The Children in the more intensive ESDM program receive the intervention delivered by a trained therapist for 20 h per week over a 2-year period. Children in the parent-delivered ESDM model receive 1 h per week of trained therapist intervention over twelv…	Status Quo The Autism Intervention Program, which provides EIBI to approximately 37 % of children with ASD at the ‘‘more severe end of the spectrum	Individual	12 weeks	Cost effectiveness analysis	Decision tree	government and societal	Intervention costs, provincial costs, caregiver costs,		Empirical			2013	Canadian dollars	0.97	Not reported	65 years	IQ	Dependency-free life years (DFLYs)	Child					Not reported	Multiple one way sensitivity analysis			not reported	Not reported	Not reported	Not reported	The ESDM-Parent Delivered model (ESDM-PD) had an average cost of approximately $178,000 per person to age 65 and generated 2.15 DFLYs per person. The ESDMIntensive model (ESDM-I) cost an average of approximately $199,000 per person for 2.51 DFLYs. The cost of ESDM-PD was the lowest, resulting in savings of nearly $9,000 per person (present value) over the lifetime when compared with the Status Qu…	The Caregiver costs were a significant driver in cost-effectiveness estimates; consequently, from a societal perspective the pre-diagnosis intensive ESDM generated both cost-savings and enhanced outcomes relative to both the status quo and pre-diagnosis parent-delivered ESDM.	Consideration of caregiver costs is important for accurate estimates
	peer-reviewed article	Adding the Coping Power Programme to parent management training: the cost-effectiveness of stacking interventions for children with disruptive behaviour disorders.	Nystrand	2020	EurChild Adolesc Psychiatry	To estimate the cost-effectiveness of combining PMT and child-CBT, in relation to PMT alone.	Sweden	High income	Disruptive behaviour	Randomized controlled trial	8 to 12 years		120 children	PMT The group-based intervention consists of 11 2.5-h sessions with a maximum of six families in each group. It sets out to improve parent–child relationship, minimise negative reinforcement and use praise, rewards and non-punitive consequences to handle problematic behaviours	PMT and the Coping Power Programme (CPP). Coping Power Programme (CPP), a manual-based group CBT intervention [32]. Treatment components in the Coping Power Programme include anger management training, problem solving skills training, social skills and perspective taking. An adapted Swedish version was used in the current RCT, consisting of the translated 24 1-h sessions manual, reshaped into 15 …	group programme	not reported	Cost effectiveness analysis	Trial based	Societal	The Intervention costs were only estimated for CPP.Material and venue costs were estimated based on trial data and cost estimations for group sessions Including direct costs related to medical use by the children, and resources used at school.		Empirical			2018	Swedish Krona	converted to 2020 Euro	0.03	2 years	Proportion of recovered cases	QALYs	Child					The differences in total QALYs over time were assessed using a linear mixed regression model. Differences in resource use at baseline were assessed using a Wilcoxon rank-sum test, accounting for the non-normality in the distribution of costs. Generalised linear mixed models (GLMM) were used to estimate differences in costs between groups	Scenario analysis			The children with high number of ODD symptoms at baseline improved to a greater extent in reduced disruptive behaviour in the Comet with CPP group, in comparison to Comet only. The opposite results were found for children with low to moderate baseline ODD	Not reported	Not reported	Not reported	A net benefit regression framework was used to estimate differences in costs and health outcomes between the two intervention arms. Comet with CPP cost on average 820 EURO more per family than Comet only. At the 2-year follow-up, there were 37% recovered cases of ODD in Comet with CPP, in comparison to 26% in the Comet only arm. Differences in QALY gains between the two arms were small in magnitu…	Utility values from another country/setting are less accurate than country specific. From the subgroup analysis precaution must be taken when prioritising resource allocation for the treatment of child ODD, as sub-groups benefit disproportionately and the additional gain from adding CPP to Comet comes at a large cost.	The results show that stacking treatments such as child-CBT and PMT may be money well spent compared to PMT only. Although costs are relatively small for the child component, investment in delivering both PMT and CPP depends on the willingness-to-pay for such a prioritisation.
	peer-reviewed article	The impact of a telehealth platform on ABA- based parent training targeting social communication in children with autism spectrum disorder.	Ferguson	2022	J Dev Phys Disabil.	A cost analysis was completed to answer the question: “Is a telehealth platform costeffective when compared to a face-to-face training model?”.	Ireland	High income	Autism Spectrum Disorder	concurrent multiple probe design	Not reported		5 parents	The initial training phase involved six 1-hour long didactic training sessions designed to provide an overview of the theory of ABA. For each session parents took part in an hour-long synchronous session with the trainer delivered via Skype. For each session parents were provided with a PDF document outlining the topics discussed in more detail. After completing each session and prior to the next…	face to face model training	individual	3.7 months	Cost analysis	N/A	Provider	For the telehealth model this included: (1) cost of purchasing and shipping the hardware, (2) cost of BCBA® direct “in session time”, which were calculate as the time for each video conferencing meeting and (3) cost of BCBA® indirect data collection time, calculated at 0.5 h per video submitted. The cost of conducting the project in a face-to-face manner was also calculated and included: (1) cost…		Empirical			Not reported	Sterling Pounds	not converted	Not reported	Not reported	child affect measure	N/A	Child					Not reported	Not reported			not reported	Not reported	Not reported	Not reported	When travel costs and BCBA® costs of time spent travelling were taken into consideration, there were considerable savings when the project was run via telehealth. This totalled £7,546.7 across the duration of the project, which was an average of £1,509.3 per parent.			The study largely analysed the primary outcomes of the intervention, with minimal results and discussion of the cost analysis. Not comprehensive on the methods applied
	Report	A video-feedback parenting intervention to prevent enduring behaviour problems in at-risk children aged 12-36 months: the Healthy Start, Happy Start RCT.	O'Farrelly	2021	Health Technol Assess.	To assess the cost-effectiveness of VIPP-SD compared with usual care at 24 months post randomisation.	United Kingdom	High income	Behaviour problems	Randomised controlled trial	12 to 36 months		300	The Video-feedback Intervention to promote Positive Parenting and Sensitive Discipline is a manualised, home-based intervention. VIPP-SD was delivered by trained therapists over six sessions, lasting 1–2 hours, at approximately fortnightly intervals. The role of the therapist was to develop a trusting and empathetic relationship with the parent(s) and to deliver the six sessions (four core sessio…	Usual care Some participants received support and advice from a health visitor or GP, referral to early intervention mental health services linked to a children’s centre, or parenting advice and support sessions.	individual	not reported	Cost effectiveness analysis; cost consequence analysis	Trial based	NHS (National Health Service)	healthcare services costs, cost of delivering VIPP-SD and included therapist salaries plus on-costs (employers’ national insurance and superannuation contributions) and appropriate capital, administrative and managerial overheads, as well as the costs of training, supervision and equipment.		Empirical			2018	Sterling Pounds	not converted	0.035	24 months	Preschool Parental Account of Children’s Symptoms, severity of behaviour problems	QALYs	Child					Not reported	Probabilistic sensitivity analysis; scenario analysis			not reported	Not reported	The Group members were mothers and fathers of young children and/or educational/child care professionals. The PPI group contributed to the study’s progress throughout the trial and provided significant and important input on the design and management of the study.	Not reported	At the 24-month follow-up (primary economic end point), the mean total costs were significantly higher in the VIPP-SD group (£3131.93; SD £416.54) than in the usual-care group (£1525.38; SD £293.49). The difference in costs was driven by which was driven mainly by the cost of the intervention The PPACS scores were poorer in the VIPP-SD group than in the usual-care group at baseline (mean 33.61 fo…	The utilities and QALYs generated using the mapping algorithm for the SDQ. These small differences in mapped QALYs between trial groups at the 24-month follow-up, alongside no difference in costs, are not suggestive of possible future cost-effectiveness differences between the two groups thus, longer-term economic decision modelling was not considered appropriate. A key challenge lack of valid me…	VIPP-SD is more costly and more effective than usual care. Combining data from multiple sources to extrapolate results to different populations and over longer periods of time would require many assumptions and huge uncertainties, and is likely to produce poor estimates for cost-effectiveness analyses.	Two types of cost-effectivness analysis were condcuted (short term and long term) suggesting the appropriate method based on the results
	peer-reviewed article	Cost‐effectiveness analysis of current practice and parent intervention for children under 3 years presenting with expressive language delay.	Gibbard	2004	International Journal of Language & Communication Disorders.	To undertake a cost-effectiveness analysis, from the viewpoint of the healthcare provider, of PBI for preschool children presenting with expressive language delay in comparison with current practice, where parents of the child follow a professional’s advice on a review basis, observed in an actual healthcare setting	United Kingdom	High income	Language delay	Randomized controlled trial	22 to 36 months		21	Parent based intervention (PBI) delivered as indirect parent-based group treatment that used a combination of the setting of linguistic objectives and an interactional approach. The emphasis of PBI was development of a child’s expressive language by using daily routines and naturally occurring situations. Over a series of 11 fortnightly group sessions, language objectives were set for the parents…	General care was based on current practice as defined from treatment information provided over 12 months by all Portsmouth NHS Primary Care Trust (PCT) speech and language therapists (paediatric). Parents and their child were seen individually, on a 3-monthly review and advice basis.	group programme	6 months	Cost effectiveness analysis	Trial based	Societal	Costs included labour, administration and overheads. Direct treatment costs. Costs identical for the two groups were not estimated Out-of-pocket expenses borne by patients and their families. Productivity losses		Empirical			1999	Sterling Pounds	not converted	Not reported	Not reported	Six measures on the child’s linguistic complexity from a single word level to that of using three to four word utterances.	per change in score	Child					Statistical analysis of the gains in outcomes between the two PBI groups revealed that there was no statistically significant difference between the outcomes achieved and the size of the PBI groups	Univariate sensitivity analysis			not reported	Not reported	Not reported	Not reported	General practice is the least cost option compared with PBI. The cost of a gain in outcome to the Trust of changing from current practice (general care) delivery to PBI ranges from £0.18 when outcome is measured in terms of estimated vocabulary to £10.97 when the outcome is measure by mean length of utterance.		The results of this study are supportive of the effectiveness of this parent intervention programme, employing the setting of specific linguistic targets within the child’s naturalistic setting. This method of intervention also would not incur significant increases in cost per outcome gained over current practice and may, with modifications, result in cost savings.
	peer-reviewed article	Clinical outcomes and cost-effectiveness of brief guided parent- delivered cognitive behavioural therapy and solution-focused brief therapy for treatment of childhood anxiety disorders: a randomised controlled trial.	Creswell	2017	Lancet Psychiatry	To compare the clinical outcomes and cost-effectiveness of two brief psychological treatments for children with anxiety referred to routine child mental health settings.	United Kingdom	High income	Anxiety disorder	Randomized controlled trial	5 to 12 years		136	The brief guided parent-delivered CBT, parents were given a self-help book and received up to eight weekly sessions of therapist supported brief guided parent-delivered CBT (5 h total contact). Four of these sessions were done face to face (about 45 min) and four were brief telephone reviews (about 15 min). The treatment focused on psychoeducation about childhood anxiety, identification and testi…	Solution-focused brief therapy is a form of counselling that is future-focused and works with the strengths and resources of the individual to build solutions. The delivery format was based on usual practice within the participating services and consultations with an expert adviser from BRIEF (a leading international centre for solution-focused brief therapy training). Solutionfocused brief thera…	individual		Cost effectiveness analysis	Trial based	Societal	Treatment-related health care costs and other patient-level costs. data included all health, social care, non-NHS (eg, educational) cost-generating services, and lost leisure and productivity time estimates for parents		Empirical			2014	Sterling Pounds	not converted	N/A	Not reported	clinician-rated recovery.	Child Health Utility 9D (CHU-9D); QALYs	Child					Missing data for resource use and health outcomes were imputed by use of mean imputation for missing values deemed highly deterministic (eg, face-to-face therapists contact), and multiple imputation for other resources (eg, use of medications), under the assumption of missing at random.	CEAC; mutliple sensitivity analysis			not reported	Not reported	Not reported	Not reported	The brief guided parentdelivered CBT was associated with lower costs (mean difference –£448; 95% CI –934 to 37; p=0·070) was likely to represent a cost-effective use of resources compared with solution-focused brief therapy. QALYs gained over the trial period did not differ significantly between groups in the base-case analysis. The mean societal cost for children was £1494 (SD 1107·79) for patie…		The results based on a restricted health-care provider perspective confirmed the main finding, but showed that costs associated with childhood anxiety disorders would be highly underestimated on this basis (sensitivity analyses 7a and 7b), emphasising the importance of accounting for all costs borne by society in mental health studies.
	peer-reviewed article	Reducing child conduct disordered behaviour and improving parent mental health in disadvantaged families: a 12-month follow-up and cost analysis of a parenting intervention.	McGilloway	2014	European child & adolescent psychiatry.	To examine patterns of service utilisation (health, social and special educational) and associated costs amongst intervention children over time.	Ireland	High income	Conduct disorder	Randomized controlled trial	32 to 88 months		149 families	The IYBP is a manualised, collaborative-based intervention which uses group discussions and role plays in combination with video material to foster positive parent–child relationships and illustrate positive parenting techniques and non-aversive discipline strategies. Based on behavioural and social learning theory and, at the time of the study, consisted of 14 2-h sessions.	waitlist control	group programme	14 weeks	Cost analysis	Trial based	Provider	Some costs, such as those related to GP care are well established whilst others, including those for primary care and educational services, were derived from a variety of sources including official annual governmental publications, relevant organisations (e.g., the health service executive) and official Government pay scales.		Empirical			Not reported	Euros	not converted	Not reported	Not reported	ECBI score; Parent stress and mental health	N/A	Both					Missing data were assumed to be ‘missing at random’, minimum and maximum values for scores were set (for each scale) and scores at baseline or 6-month follow-up were used as predictors for imputing data at follow-up time points.	Not reported			not reported	Not reported	Not reported	Not reported	The fall in service use over the three waves of data collection is also reflected in the total costs, which fell from €1,047.91 per child at baseline to €873.48 at 6 months and then to €626.907 at 12 months. Thus, the cost of service use amongst the intervention group was only 60 % of that observed at baseline			Mainly focused on the RCT with poor reproting of EE methods, results and discussion
	peer-reviewed article	Technology-enhanced program for child disruptive behavior disorders: development and pilot randomized control trial.	Jones	2014	J Clin Child Adolesc Psychol.	To assess whether enhanced engagement and skill generalization resulted in greater efficiency (i.e., cost-effectiveness) of services for TE-HNC without compromising family satisfaction with the program.	United States	High income	Disruptive behaviour	Randomized controlled trial	3 to 8 years		15 families	TE-HNC includes the HNC program, as well as smartphonecomponents that were developed to enhance, rather than replace, clinic-based, therapistguided services. (1). A 3-minute skills video for each of the HNC skills, including psychoeducation, as well as modeling of the skill by parent-child dyads; (2). Daily surveys of skill practice and progress that are used to guide mid-week calls and weekly se…	Two-phase HNC program. Following an orientation session, caregiver-child dyads start Phase I, Differential Attention, in which caregivers learn to increase the frequency and range of social attention to the child and to reduce the frequency of competing verbal behavior. In Phase II, Compliance Training, caregivers are taught the difference between unclear and clear instructions, to give the “Clea…	individual	not reported	Cost analysis	Trial based	Payer	Start-up costs include non-labor costs for therapist manuals, toys, and handouts for both groups and, for the TE-HNC group only, smartphone-related costs (i.e., purchase of smartphones, service plans, enhancements etc.). Implementation costs include the value of labor resources required to deliver the program (including value of therapist time).		Empirical			Not reported	United States Dollar	Not reported	Not reported	N/A	N/A	N/A	N/A					Not reported	Not reported			not reported	Not reported	Not reported	Not reported	The program start-up costs of an average of $10 per enrolled family. TE-HNC intervention had additional start-up costs for smartphone-related services and materials, yielding total program start-up costs for the TE-HNC intervention of $671 per enrolled family. Total implementation costs were also similar for the two interventions, although HNC costs were slightly higher than costs for TE-HNC ($49…
	peer-reviewed article	Micro-costing in public health economics: steps towards a standardized framework, using the incredible years toddler parenting program as a worked example	Charles	2013	Prev Sci.	To provide a micro-costing framework for use by future researchers, by micro-costing the 12-session IY Toddler Parenting Program from a public sector, multiagency perspective.	United Kingdom	High income	Conduct problems	Randomized controlled trial	1- 3 years		89 parents	IY Toddler Parenting Program Group Format A maximum of 10 parents attended weekly 2–2.5 h parent program sessions for 12 weeks. Both parents were invited to the group, but generally only the primary caregiver attended. The primary caregiver completed the RCT assessments. Two trained leaders introduced a structured sequence of topics using videoexamples and role-play.	No intervention	group programme	12 weeks	Cost analysis	Trial based	public sector, multi-agency	1) set-up costs (e.g., initial training costs, supervision, and set-up before the start of the program), and 2) group costs and delivery costs (e.g., engagement/recruitment of parents, room rental for program delivery, administrative costs, and crèche facilities).		Empirical			2008/2009	Sterling Pounds	not converted	Not reported	N/A	N/A	N/A	N/A					Not reported	Univariate sensitivity analysis			not reported	Not reported	Not reported	Not reported	The total costs to set up and deliver the program as part of normal service delivery were £9326.73 the total cost to set up and deliver the program to a group of eight parents was £1165.84 per child. The cost of the program, excluding initial training, and initial set-up costs (e.g., materials), based on eight parents per group, was £752.63 per child. The costs of the program without initial trai…
	peer-reviewed article	Internet-based parent management training: a randomized controlled study.	Enebrink	2012	Behav Res Ther.	To evaluate the effects of an Internet-based parent management treatment (PMT) for parents of children aged 3e12 years with conduct problems, compared to a waiting list control group in a randomized controlled trial.	Sweden	High income	Conduct problems	Randomized controlled trial	3 to 12 years		129 children	Internet-based PMT-treatment Covered similar themes as other Parent Management Programs do, but had fewer sessions (7 sessions, compared to 11 sessions for Comet). The Internet-PMT focused more on positive parenting, communication, positive reinforcement, whereas information and work about response-cost/ punishment of problematic child behavior was summarized to one session. The sessions provided…	waitlist control	individual	10 weeks	Cost analysis	Trial based	provider	Intervention costs		Empirical			Not reported	Swedish Krona	not converted	Not reported	Not reported	Eyberg Intensity and Problem score (reduction in conduct problem)	N/A	Child					Not reported	Not reported			not reported	Not reported	Not reported	Not reported	The cost for the 7-session internet-based treatment was estimated to 1106 SEK for each child			Mainly focused on the RCT with poor reproting of EE methods, results and discussion
	peer-reviewed article	Does the triple P-Positive Parenting Program provide value for money?	Mihalopoulos	2007	The Royal Australian and New Zealand College of Psychiatrists	To investigate the economic case for the implementation of the Triple P_x0001_Positive Parenting Program on a population basis in Queensland, Australia,	Australia	High income	Conduct disorder	Randomized controlled trial	2 to 12 years		12 582 children	Triple P is a multi-level system of parenting and family support. It incorporates five levels of intervention on a tiered continuum of increasing strength. The design reflects the differing levels of dysfunction and behavioural disturbance in children, and different needs and preferences of parents regarding the type, intensity and mode of assistance. Level 1, a universal parent information strat…	No intervention	Both	not reported	‘threshold analysis’	Trial based	Government	The costs of Triple P include: costs of printed material (brochures, tip sheets and workbooks); health professional costs, including child health nurses and allied health practitioners (e.g. clinical psychologists); and education staff costs. Professional costs include salary plus oncosts, overheads and a training component. Costs of conduct disorder. Other costs accruing to families, such as tim…		Empirical			2002/20003	Australian dollars	not converted	6% costs; 1.5% benefits	Not reported	Eyberg Child Behavior Inventory (ECBI) score	QALYs	Child					Not reported	Univariate			not reported	Not reported	Not reported	Not reported	The costs of conduct disorder for children and adolescents in Queensland until the age of 28 years are A$1.4 billion The cost of implementing Triple P to a single cohort of 2-yearolds over time (Version 1) is A$9.6million The prevalence cost (Version 2) of implementing Triple P inQueensland to 572 701 children aged between 2 and 12 years of age(315 378 families) is A$19.7 million (Level 1, $240 0…
	peer-reviewed article	Large group community-based parenting programs for families of preschoolers at risk for disruptive behaviour disorders: utilization, cost effectiveness, and outcome.	Cunningham	1995	J Child Psychol Psychiatry.	To increase the availability, accessibility, and cost efficacy of parent training programs, this prospective randomized trial compared a large group communitybased parent training program to a clinic-based individual parent training (PT) program.	Canada	High income	Disruptive behaviour	Randomized controlled trial	Not reported		3564 families	1. Community/ Group PT 2. Clinic/ Individual PT Both Community/Group and Clinic/Individual PT programs met for 11-12 weekly sessions. Parents began with a discussion of community resources then reviewed homework successes.Both conditions employed a coping modelling problem solving model in which participants formulated solutions by observing videotapes depicting common child management problems, …	waitlist control	both	12 weeks	Cost effectiveness analysis	Trial based	Not reported	To determine the costs of the program, leaders monitored phone contacts, registration time, travel time, mileage, set-up times, meetings, extra session contacts, etc. Parucipants monitored mileage, travel time, parking expenses, and use of educational and health care resources.		Empirical			Not reported	Canadian dollars	not converted	Not reported	Not reported	Home Situations Questionnaire, rating the occurrence and severity of problems	Not reported	Caregiver					Not reported	Not reported			not reported	Not reported	Not reported	Not reported	Considering the direct costs incurred by both the program and the participants, Clinic/Individual PT for the 150 families participating in this study would cost the community. Providing eight Community/Groups tol50 families would cost $18,678.28.
	Research Question
	What is the nature of evidence available on economic evaluations of caregiver-mediated training provided for caregivers with children with developmental disorders (DDs)?
	Objective
	To describe the nature of evidence available on the economic evaluations for caregiver-mediated interventions for developmental disorders with a focus on the geographical scope,
	questions asked, and methodological approaches; and to identify the knowledge gaps in the existing literature that remain a priority for further research.
